# Supplementary material for: Crystal structure and spectroscopic properties of aqua­dichlorido­{1,1′-[(pyridine-2,6-diyl-κN)bis(methyl­ene)]bis­(4-butyl-4,5-di­hydro-1H-1,2,4-triazole-5-thione-κN 2)}cobalt(II)
Source: Acta Crystallogr E Crystallogr Commun. 2020 Oct 16;76(Pt 11):1757–61. doi: 10.1107/S2056989020013547 (PMC7643238; doi:10.1107/S2056989020013547)
Supplement: Supplementary file 1 [file e-76-01757-sup1.cif]

##############################################################################
#                                                                            #
# This CIF contains the data in a paper accepted for publication in          #
# Acta Crystallographica Section E. It conforms to the requirements of       #
# Notes for Authors for Acta Crystallographica Section E, and has been       #
# peer reviewed under the auspices of the IUCr Commission on Journals.       #
#                                                                            #
# Full details of the Crystallographic Information File format               #
# are given in the paper "The Crystallographic Information File (CIF):       #
# a New Standard Archive File for Crystallography" by S. R. Hall, F. H.      #
# Allen and I. D. Brown [Acta Cryst. (1991), A47, 655-685].                  #
#                                                                            #
# The current version of the core CIF dictionary is obtainable from          #
# ftp://ftp.iucr.org/pub/cif_core.dic.                                       #
#                                                                            #
# Software is freely available for graphical display of the structure(s)     #
# in this CIF. For information consult the CIF software page                 #
# http://www.iucr.org/resources/cif/software.                                #
#                                                                            #
# This file may be used for bona fide research purposes within the           #
# scientific community so long as proper attribution is given to the journal # 
# article from which it was obtained.                                        #
#                                                                            #
##############################################################################
data_I
_audit_creation_method
;
Olex2 1.2
(compiled 2018.05.29 svn.r3508 for OlexSys, GUI svn.r5506)
;
_journal_date_recd_electronic     2020-09-14
_journal_date_accepted     2020-10-09
_journal_name_full     'Acta Crystallographica, Section E'
_journal_year     2020
_journal_volume     76
_journal_issue     10
_journal_page_first     1757
_journal_page_last     1761
_journal_paper_category     GM
_journal_paper_doi     10.1107/S2056989020013547
_journal_coeditor_code     JY2002
_publ_contact_author_name     'Jasinski, Jerry P.'
_publ_contact_author_address
;
Department of Chemistry and Biochemistry,
Fairfield University,
1073 North Benson Road, Fairfield, CT 06824
Department of Chemistry
Keene State College
229 Main Street,
Keene, NH 03435
;
_publ_contact_author_email
                             'jmiecznikowski@fairfield.edu, jjasinski@keene.edu'
_publ_contact_author_fax     ' 1-203-254-4034'
_publ_contact_author_phone     '1-(203)-254-4000 x 2125'
_publ_section_title
;\
Crystal structure and spectroscopic properties of
aquadichlorido{1,1'-[(pyridine-2,6-diyl-\k<i>N</i>)bis(methylene)]bis(4-\
butyl-4,5-dihydro-1<i>H</i>-1,2,4-triazole-5-thione-\k<i>N</i>^2^)}\
cobalt(II)
;
loop_
    _publ_author_name
    _publ_author_footnote
    _publ_author_address
    'Miecznikowski, John R.' .
;
Department of Chemistry and Biochemistry,
Fairfield University,
1073 North Benson Road,
Fairfield, CT 06824,
USA
;
    'Jasinski, Jerry P.' .
;
Department of Chemistry,
Keene State College,
229 Main Street,
Keene, NH 03435,
USA
;
    'Ostrowski, Tyler J.' .
;
Department of Chemistry and Biochemistry,
Fairfield University,
1073 North Benson Road,
Fairfield, CT 06824,
USA
;
    'Landy, Kendra R.' .
;
Department of Chemistry and Biochemistry,
Fairfield University,
1073 North Benson Road,
Fairfield, CT 06824,
USA
;
    'Bonitatibus, Sheila C.' .
;
Department of Chemistry and Biochemistry,
Fairfield University,
1073 North Benson Road,
Fairfield, CT 06824,
USA
;
    'Smolinsky, Allison N.' .
;
Department of Chemistry and Biochemistry,
Fairfield University,
1073 North Benson Road,
Fairfield, CT 06824,
USA
;
    'Bertolotti, Natalia R.' .
;
Department of Chemistry and Biochemistry,
Fairfield University,
1073 North Benson Road,
Fairfield, CT 06824,
USA
;
_publ_section_synopsis
;
We report here the synthesis, single-crystal structure, electrospray mass
spectrum and NMR spectroscopy of a new six-coordinate cobalt(II) pincer
complex. The pincer ligand, in this complex, which is novel, coordinates
<i>via</i> three nitrogen atoms (two triazole and one pyridine). The ligand is
ambidentate and can coordinate <i>via</i> three nitrogen atoms or two sulfur
and one nitrogen atoms. The cobalt(II) metal center has pseudo-octahedral
geometry and based on the single-crystal structure, the pincer ligand
coordinates in a meridional fashion with the metal and adjacent six-membered
ring ligands all in a similar plane and forming two slightly distorted boat
configurations
;
_chemical_name_systematic
;\
Aquadichlorido{1,1'-[(pyridine-2,6-diyl-\k<i>N</i>)bis(methylene)]bis(4-\
butyl-4,5-dihydro-1<i>H</i>-1,2,4-triazole-5-thione-\k<i>N</i>^2^)}cobalt(II)
;
_chemical_name_common     ?
_chemical_formula_moiety     'C19 H29 Cl2 Co N7 O S2'
_chemical_formula_sum     'C19 H29 Cl2 Co N7 O S2'
_chemical_formula_iupac     '[Co Cl2 (C19 H27 N7 S2) (H2 O1)]'
_chemical_formula_weight     565.44
_chemical_melting_point     ?
_space_group_crystal_system     monoclinic
_space_group_name_H-M_alt     'C 1 2/c 1'
_space_group_name_Hall     '-C 2yc'
loop_
    _space_group_symop_operation_xyz
    'x, y, z'
    '-x, y, -z+1/2'
    'x+1/2, y+1/2, z'
    '-x+1/2, y+1/2, -z+1/2'
    '-x, -y, -z'
    'x, -y, z-1/2'
    '-x+1/2, -y+1/2, -z'
    'x+1/2, -y+1/2, z-1/2'
_cell_length_a     26.3412(8)
_cell_length_b     11.4270(3)
_cell_length_c     8.6226(3)
_cell_angle_alpha     90
_cell_angle_beta     90.465(3)
_cell_angle_gamma     90
_cell_volume     2595.31(13)
_cell_formula_units_Z     4
_cell_measurement_reflns_used     3680
_cell_measurement_theta_min     5.0540
_cell_measurement_theta_max     71.3480
_cell_measurement_temperature     173(2)
_exptl_crystal_description     plate
_exptl_crystal_colour     violet
_exptl_crystal_size_max     0.32
_exptl_crystal_size_mid     0.24
_exptl_crystal_size_min     0.1
_exptl_crystal_density_diffrn     1.447
_exptl_crystal_density_meas     ?
_exptl_crystal_density_method     ?
_exptl_crystal_F_000     1172
_exptl_absorpt_coefficient_mu     8.795
_exptl_absorpt_correction_type     multi-scan
_exptl_absorpt_process_details
;
(CrysAlisPro; Rigaku OD, 2015)
;
_exptl_absorpt_correction_T_min     0.04981
_exptl_absorpt_correction_T_max     1.00000
_diffrn_ambient_temperature     173(2)
_diffrn_source     ?
_diffrn_radiation_type     CuK\a
_diffrn_radiation_wavelength     1.54184
_diffrn_measurement_device_type     'Rigaku Oxford Diffraction Gemini Eos'
_diffrn_measurement_device     'four-circle diffractometer'
_diffrn_measurement_method     '\w scans'
_diffrn_detector_area_resol_mean     16.0416
_diffrn_reflns_number     7187
_diffrn_reflns_av_R_equivalents     0.0770
_diffrn_reflns_av_unetI/netI     0.0620
_diffrn_reflns_theta_min     3.356
_diffrn_reflns_theta_max     71.252
_diffrn_reflns_theta_full     67.684
_diffrn_measured_fraction_theta_max     0.983
_diffrn_measured_fraction_theta_full     0.995
_diffrn_reflns_limit_h_min     -31
_diffrn_reflns_limit_h_max     32
_diffrn_reflns_limit_k_min     -14
_diffrn_reflns_limit_k_max     13
_diffrn_reflns_limit_l_min     -10
_diffrn_reflns_limit_l_max     5
_refine_special_details     ?
_reflns_number_total     2483
_reflns_number_gt     1935
_reflns_threshold_expression     'I > 2\s(I)'
_refine_ls_structure_factor_coef     Fsqd
_refine_ls_matrix_type     full
_refine_ls_R_factor_all     0.1080
_refine_ls_R_factor_gt     0.0819
_refine_ls_wR_factor_gt     0.2086
_refine_ls_wR_factor_ref     0.2350
_refine_ls_goodness_of_fit_ref     1.066
_refine_ls_restrained_S_all     1.066
_refine_ls_number_reflns     2483
_refine_ls_number_parameters     149
_refine_ls_number_restraints     0
_refine_ls_hydrogen_treatment     constr
_refine_ls_weighting_scheme     calc
_refine_ls_weighting_details
             'w=1/[\s^2^(Fo^2^)+(0.0964P)^2^+26.3272P] where P=(Fo^2^+2Fc^2^)/3'
_atom_sites_solution_hydrogens     mixed
_atom_sites_solution_primary     dual
_atom_sites_solution_secondary     ?
_refine_ls_shift/su_max     0.000
_refine_ls_shift/su_mean     0.000
_refine_diff_density_max     1.399
_refine_diff_density_min     -0.649
_refine_ls_extinction_method
;
SHELXL2018/1 (Sheldrick 2015b)
;
_refine_ls_extinction_coef     0.0012(2)
_refine_ls_extinction_expression
                                  'Fc^*^=kFc[1+0.001xFc^2^\l^3^/sin(2\q)]^-1/4^'
loop_
    _atom_type_symbol
    _atom_type_description
    _atom_type_scat_dispersion_real
    _atom_type_scat_dispersion_imag
    _atom_type_scat_source
    'C' 'C' 0.0181 0.0091
                         'International Tables Vol C Tables 4.2.6.8 and 6.1.1.4'
    'H' 'H' 0.0000 0.0000
                         'International Tables Vol C Tables 4.2.6.8 and 6.1.1.4'
    'Cl' 'Cl' 0.3639 0.7018
                         'International Tables Vol C Tables 4.2.6.8 and 6.1.1.4'
    'Co' 'Co' -2.3653 3.6143
                         'International Tables Vol C Tables 4.2.6.8 and 6.1.1.4'
    'N' 'N' 0.0311 0.0180
                         'International Tables Vol C Tables 4.2.6.8 and 6.1.1.4'
    'O' 'O' 0.0492 0.0322
                         'International Tables Vol C Tables 4.2.6.8 and 6.1.1.4'
    'S' 'S' 0.3331 0.5567
                         'International Tables Vol C Tables 4.2.6.8 and 6.1.1.4'
_computing_data_collection
;
CrysAlisPro (Rigaku OD, 2015)
;
_computing_cell_refinement
;
CrysAlisPro (Rigaku OD, 2015)
;
_computing_data_reduction
;
CrysAlisPro (Rigaku OD, 2015)
;
_computing_structure_solution
;
ShelXT (Sheldrick, 2015b)
;
_computing_structure_refinement
;
ShelXL (Sheldrick, 2015a)
;
_computing_molecular_graphics
;
<i>OLEX2</i> (Dolomanov et al., 2009)
;
_computing_publication_material
;
<i>OLEX2</i> (Dolomanov et al., 2009)
;
loop_
    _atom_site_type_symbol
    _atom_site_label
    _atom_site_fract_x
    _atom_site_fract_y
    _atom_site_fract_z
    _atom_site_U_iso_or_equiv
    _atom_site_adp_type
    _atom_site_calc_flag
    _atom_site_occupancy
    _atom_site_disorder_assembly
    _atom_site_disorder_group
    Co Co1 0.500000 0.67881(12) 0.250000 0.0337(5) Uani d 1 . .
    Cl Cl1 0.54526(6) 0.66425(15) 0.00348(19) 0.0453(5) Uani d 1 . .
    S S1 0.67541(8) 0.8989(2) 0.5267(3) 0.0709(7) Uani d 1 . .
    O O1 0.500000 0.4946(6) 0.250000 0.0528(18) Uani d 1 . .
    H H1 0.490570 0.453156 0.174640 0.079 Uiso d 1 . .
    N N1 0.5694(2) 0.6878(5) 0.3822(6) 0.0404(13) Uani d 1 . .
    N N2 0.5993(2) 0.7856(5) 0.3730(7) 0.0400(13) Uani d 1 . .
    N N3 0.6244(2) 0.6944(6) 0.5757(7) 0.0439(14) Uani d 1 . .
    N N4 0.500000 0.8712(7) 0.250000 0.0396(17) Uani d 1 . .
    C C1 0.5856(3) 0.6350(7) 0.5066(8) 0.0451(16) Uani d 1 . .
    H H1A 0.571981 0.563686 0.544692 0.054 Uiso calc 1 . .
    C C2 0.6333(3) 0.7948(7) 0.4898(9) 0.0472(17) Uani d 1 . .
    C C3 0.5931(3) 0.8675(6) 0.2452(9) 0.0454(16) Uani d 1 . .
    H H3A 0.594825 0.824119 0.145975 0.054 Uiso calc 1 . .
    H H3B 0.621543 0.924266 0.247439 0.054 Uiso calc 1 . .
    C C4 0.5441(3) 0.9327(6) 0.2516(8) 0.0456(16) Uani d 1 . .
    C C5 0.5448(4) 1.0553(7) 0.2553(11) 0.065(2) Uani d 1 . .
    H H5 0.576185 1.096191 0.261514 0.078 Uiso calc 1 . .
    C C6 0.500000 1.1154(10) 0.250000 0.076(4) Uani d 1 . .
    H H6 0.500000 1.198536 0.250002 0.092 Uiso calc 1 . .
    C C7 0.6532(3) 0.6589(9) 0.7150(10) 0.065(2) Uani d 1 . .
    H H7A 0.629478 0.621798 0.788644 0.078 Uiso calc 1 . .
    H H7B 0.666974 0.730085 0.765450 0.078 Uiso calc 1 . .
    C C8 0.6957(4) 0.5769(11) 0.6865(13) 0.083(3) Uani d 1 . .
    H H8A 0.717687 0.573444 0.780111 0.100 Uiso calc 1 . .
    H H8B 0.716444 0.606952 0.599897 0.100 Uiso calc 1 . .
    C C9 0.6777(5) 0.4566(15) 0.6479(17) 0.116(5) Uani d 1 . .
    H H9A 0.661282 0.459438 0.544311 0.139 Uiso calc 1 . .
    H H9B 0.651149 0.435140 0.723408 0.139 Uiso calc 1 . .
    C C10 0.7162(6) 0.3608(15) 0.6464(19) 0.125(5) Uani d 1 . .
    H H10A 0.743434 0.381083 0.574431 0.188 Uiso calc 1 . .
    H H10B 0.700015 0.287769 0.612867 0.188 Uiso calc 1 . .
    H H10C 0.730446 0.350724 0.750896 0.188 Uiso calc 1 . .
loop_
    _atom_site_aniso_label
    _atom_site_aniso_U_11
    _atom_site_aniso_U_22
    _atom_site_aniso_U_33
    _atom_site_aniso_U_12
    _atom_site_aniso_U_13
    _atom_site_aniso_U_23
    Co1 0.0320(7) 0.0305(8) 0.0387(8) 0.000 -0.0011(6) 0.000
    Cl1 0.0447(9) 0.0495(10) 0.0417(9) 0.0014(7) 0.0047(7) -0.0035(7)
    S1 0.0442(10) 0.0749(15) 0.0934(17) -0.0210(10) -0.0088(10) -0.0141(12)
    O1 0.079(5) 0.038(4) 0.041(4) 0.000 -0.007(3) 0.000
    N1 0.035(3) 0.041(3) 0.045(3) -0.008(2) 0.003(2) 0.005(2)
    N2 0.032(3) 0.037(3) 0.052(3) -0.013(2) -0.002(2) 0.004(2)
    N3 0.028(3) 0.058(4) 0.046(3) -0.002(2) -0.001(2) -0.001(3)
    N4 0.041(4) 0.037(4) 0.041(4) 0.000 -0.001(3) 0.000
    C1 0.037(3) 0.047(4) 0.052(4) 0.000(3) 0.009(3) 0.010(3)
    C2 0.031(3) 0.053(4) 0.058(4) -0.002(3) 0.003(3) -0.002(3)
    C3 0.041(4) 0.043(4) 0.052(4) -0.010(3) 0.005(3) 0.008(3)
    C4 0.052(4) 0.040(4) 0.045(4) -0.003(3) -0.002(3) 0.001(3)
    C5 0.072(5) 0.038(4) 0.086(6) -0.008(4) -0.014(5) 0.006(4)
    C6 0.080(9) 0.030(6) 0.119(12) 0.000 -0.035(8) 0.000
    C7 0.043(4) 0.096(7) 0.055(5) -0.001(4) -0.004(4) 0.006(5)
    C8 0.057(5) 0.117(10) 0.075(6) 0.012(6) -0.011(5) 0.012(6)
    C9 0.089(8) 0.154(14) 0.104(10) 0.022(9) -0.028(7) -0.035(9)
    C10 0.106(10) 0.141(13) 0.129(12) 0.026(10) -0.028(9) 0.008(10)
_geom_special_details
;
 All esds (except the esd in the dihedral angle between two l.s. planes)
 are estimated using the full covariance matrix.  The cell esds are taken
 into account individually in the estimation of esds in distances, angles
 and torsion angles; correlations between esds in cell parameters are only
 used when they are defined by crystal symmetry.  An approximate (isotropic)
 treatment of cell esds is used for estimating esds involving l.s. planes.
;
loop_
    _geom_bond_atom_site_label_1
    _geom_bond_atom_site_label_2
    _geom_bond_site_symmetry_2
    _geom_bond_distance
    _geom_bond_publ_flag
    Co1 Cl1 . 2.4512(16) ?
    Co1 Cl1 2_655 2.4512(16) ?
    Co1 O1 . 2.104(7) ?
    Co1 N1 . 2.149(6) ?
    Co1 N1 2_655 2.148(6) ?
    Co1 N4 . 2.198(8) ?
    S1 C2 . 1.655(7) ?
    O1 H1 . 0.8403 ?
    O1 H1 2_655 0.8403 ?
    N1 N2 . 1.370(7) ?
    N1 C1 . 1.300(9) ?
    N2 C2 . 1.346(9) ?
    N2 C3 . 1.454(9) ?
    N3 C1 . 1.360(9) ?
    N3 C2 . 1.387(10) ?
    N3 C7 . 1.472(10) ?
    N4 C4 2_655 1.357(8) ?
    N4 C4 . 1.357(8) ?
    C1 H1A . 0.9500 ?
    C3 H3A . 0.9900 ?
    C3 H3B . 0.9900 ?
    C3 C4 . 1.493(10) ?
    C4 C5 . 1.401(11) ?
    C5 H5 . 0.9500 ?
    C5 C6 . 1.367(11) ?
    C6 H6 . 0.9500 ?
    C7 H7A . 0.9900 ?
    C7 H7B . 0.9900 ?
    C7 C8 . 1.482(14) ?
    C8 H8A . 0.9900 ?
    C8 H8B . 0.9900 ?
    C8 C9 . 1.491(18) ?
    C9 H9A . 0.9900 ?
    C9 H9B . 0.9900 ?
    C9 C10 . 1.493(19) ?
    C10 H10A . 0.9800 ?
    C10 H10B . 0.9800 ?
    C10 H10C . 0.9800 ?
loop_
    _geom_angle_atom_site_label_1
    _geom_angle_atom_site_label_2
    _geom_angle_atom_site_label_3
    _geom_angle_site_symmetry_1
    _geom_angle_site_symmetry_3
    _geom_angle
    _geom_angle_publ_flag
    Cl1 Co1 Cl1 2_655 . 172.22(10) ?
    O1 Co1 Cl1 . 2_655 86.11(5) ?
    O1 Co1 Cl1 . . 86.11(5) ?
    O1 Co1 N1 . 2_655 92.74(16) ?
    O1 Co1 N1 . . 92.74(16) ?
    O1 Co1 N4 . . 180.0 ?
    N1 Co1 Cl1 2_655 2_655 92.61(15) ?
    N1 Co1 Cl1 . . 92.61(15) ?
    N1 Co1 Cl1 . 2_655 87.76(15) ?
    N1 Co1 Cl1 2_655 . 87.76(15) ?
    N1 Co1 N1 2_655 . 174.5(3) ?
    N1 Co1 N4 2_655 . 87.26(16) ?
    N1 Co1 N4 . . 87.26(16) ?
    N4 Co1 Cl1 . . 93.89(5) ?
    N4 Co1 Cl1 . 2_655 93.89(5) ?
    Co1 O1 H1 . . 124.3 ?
    Co1 O1 H1 . 2_655 124.346(2) ?
    H1 O1 H1 . 2_655 111.3 ?
    N2 N1 Co1 . . 119.7(4) ?
    C1 N1 Co1 . . 133.5(5) ?
    C1 N1 N2 . . 103.9(6) ?
    N1 N2 C3 . . 120.5(5) ?
    C2 N2 N1 . . 113.6(6) ?
    C2 N2 C3 . . 125.9(6) ?
    C1 N3 C2 . . 108.0(6) ?
    C1 N3 C7 . . 126.9(7) ?
    C2 N3 C7 . . 125.1(6) ?
    C4 N4 Co1 2_655 . 121.2(4) ?
    C4 N4 Co1 . . 121.2(4) ?
    C4 N4 C4 2_655 . 117.6(8) ?
    N1 C1 N3 . . 111.8(6) ?
    N1 C1 H1A . . 124.1 ?
    N3 C1 H1A . . 124.1 ?
    N2 C2 S1 . . 129.8(6) ?
    N2 C2 N3 . . 102.7(6) ?
    N3 C2 S1 . . 127.5(6) ?
    N2 C3 H3A . . 109.1 ?
    N2 C3 H3B . . 109.1 ?
    N2 C3 C4 . . 112.6(6) ?
    H3A C3 H3B . . 107.8 ?
    C4 C3 H3A . . 109.1 ?
    C4 C3 H3B . . 109.1 ?
    N4 C4 C3 . . 118.8(6) ?
    N4 C4 C5 . . 122.0(8) ?
    C5 C4 C3 . . 119.2(7) ?
    C4 C5 H5 . . 120.3 ?
    C6 C5 C4 . . 119.3(9) ?
    C6 C5 H5 . . 120.3 ?
    C5 C6 C5 . 2_655 119.7(11) ?
    C5 C6 H6 . . 120.2 ?
    C5 C6 H6 2_655 . 120.2 ?
    N3 C7 H7A . . 108.5 ?
    N3 C7 H7B . . 108.5 ?
    N3 C7 C8 . . 115.1(8) ?
    H7A C7 H7B . . 107.5 ?
    C8 C7 H7A . . 108.5 ?
    C8 C7 H7B . . 108.5 ?
    C7 C8 H8A . . 109.1 ?
    C7 C8 H8B . . 109.1 ?
    C7 C8 C9 . . 112.3(9) ?
    H8A C8 H8B . . 107.9 ?
    C9 C8 H8A . . 109.1 ?
    C9 C8 H8B . . 109.1 ?
    C8 C9 H9A . . 107.9 ?
    C8 C9 H9B . . 107.9 ?
    C8 C9 C10 . . 117.6(11) ?
    H9A C9 H9B . . 107.2 ?
    C10 C9 H9A . . 107.9 ?
    C10 C9 H9B . . 107.9 ?
    C9 C10 H10A . . 109.5 ?
    C9 C10 H10B . . 109.5 ?
    C9 C10 H10C . . 109.5 ?
    H10A C10 H10B . . 109.5 ?
    H10A C10 H10C . . 109.5 ?
    H10B C10 H10C . . 109.5 ?
loop_
    _geom_torsion_atom_site_label_1
    _geom_torsion_atom_site_label_2
    _geom_torsion_atom_site_label_3
    _geom_torsion_atom_site_label_4
    _geom_torsion_site_symmetry_1
    _geom_torsion_site_symmetry_2
    _geom_torsion_site_symmetry_3
    _geom_torsion_site_symmetry_4
    _geom_torsion
    _geom_torsion_publ_flag
    Co1 N1 N2 C2 . . . . 162.7(5) ?
    Co1 N1 N2 C3 . . . . -17.8(8) ?
    Co1 N1 C1 N3 . . . . -160.2(5) ?
    Co1 N4 C4 C3 . . . . 3.1(7) ?
    Co1 N4 C4 C5 . . . . -178.5(6) ?
    N1 N2 C2 S1 . . . . -178.3(6) ?
    N1 N2 C2 N3 . . . . 1.1(8) ?
    N1 N2 C3 C4 . . . . 68.7(8) ?
    N2 N1 C1 N3 . . . . -0.3(8) ?
    N2 C3 C4 N4 . . . . -58.7(8) ?
    N2 C3 C4 C5 . . . . 122.8(8) ?
    N3 C7 C8 C9 . . . . -72.6(12) ?
    N4 C4 C5 C6 . . . . -3.1(12) ?
    C1 N1 N2 C2 . . . . -0.5(8) ?
    C1 N1 N2 C3 . . . . 179.0(6) ?
    C1 N3 C2 S1 . . . . 178.2(6) ?
    C1 N3 C2 N2 . . . . -1.2(8) ?
    C1 N3 C7 C8 . . . . 83.9(10) ?
    C2 N2 C3 C4 . . . . -111.9(8) ?
    C2 N3 C1 N1 . . . . 1.0(8) ?
    C2 N3 C7 C8 . . . . -94.5(11) ?
    C3 N2 C2 S1 . . . . 2.3(11) ?
    C3 N2 C2 N3 . . . . -178.4(6) ?
    C3 C4 C5 C6 . . . . 175.3(6) ?
    C4 N4 C4 C3 2_655 . . . -176.9(7) ?
    C4 N4 C4 C5 2_655 . . . 1.5(6) ?
    C4 C5 C6 C5 . . . 2_655 1.5(6) ?
    C7 N3 C1 N1 . . . . -177.6(7) ?
    C7 N3 C2 S1 . . . . -3.1(11) ?
    C7 N3 C2 N2 . . . . 177.5(7) ?
    C7 C8 C9 C10 . . . . -168.6(12) ?
loop_
    _geom_hbond_atom_site_label_D
    _geom_hbond_atom_site_label_H
    _geom_hbond_atom_site_label_A
    _geom_hbond_site_symmetry_A
    _geom_hbond_distance_DH
    _geom_hbond_distance_HA
    _geom_hbond_distance_DA
    _geom_hbond_angle_DHA
    _geom_hbond_publ_flag
    O1 H1 Cl1 5_665 0.84 2.24 3.075(4) 171.0 yes
    C1 H1A O1 5_666 0.95 2.69 3.429(7) 135.2 yes
    C3 H3A Cl1 . 0.99 2.55 3.360(8) 138.4 yes
_shelx_space_group_comment
;
The symmetry employed for this shelxl refinement is uniquely defined
by the following loop, which should always be used as a source of
symmetry information in preference to the above space-group names.
They are only intended as comments.
;
_shelx_estimated_absorpt_T_min     ?
_shelx_estimated_absorpt_T_max     ?
_shelx_hkl_file
;
   0   0   1 380.193 443.521   3
   0   0  -1 101.178 103.874   4
   0   0  -1 275.912 96.8399   8
   0   0  -1 79.7385 70.1886   5
   0   0  -2 30809.9 565.446   4
   0   0  -2 29391.5 440.307   5
   0   0  -3-562.780 933.514   8
   0   0  -3-39.6156 312.020  10
   0   0   3 731.744 240.212   3
   0   0  -3-104.198 325.405   4
   0   0  -4 523368. 3768.95  10
   0   0  -5-74.1339 494.823  10
   0   0  -6 1704.32 646.803  10
   0   0  -7 56.7504 383.956  16
   0   0  -7-16.1484 415.460  20
   0   0  -8 88961.0 1086.05  20
   0   0  -9 1869.30 2482.17  17
   0   0  -9 320.082 426.224  20
   0   0 -10 192.427 865.281  17
   0   0 -10 546.689 344.690  20
   0  -2   0 89218.9 719.908   1
   0  -2   0 65890.1 2240.02   6
   0   2  -1 2985.17 255.792   2
   0  -2  -1 2460.34 1252.85   6
   0  -2  -1 2522.74 212.146   1
   0  -2  -2 98664.8 1521.29  10
   0  -2  -2 94451.3 2315.99   7
   0   2  -2 98565.2 1098.31   2
   0  -2  -3 11449.7 2725.74   6
   0   2  -3 14932.6 637.444   4
   0  -2  -3 9602.45 2142.27   9
   0  -2  -3 19076.7 1135.44   7
   0  -2  -3 14653.1 839.996  10
   0   2  -4 1155.64 498.168   4
   0  -2  -4 621.904 2077.44   9
   0  -2  -4 1398.88 626.439  10
   0   2  -4 1246.30 559.317  10
   0   2  -5 3788.47 723.093   4
   0  -2  -5 7211.19 1201.20   7
   0  -2  -5 3400.59 1936.20   9
   0  -2  -5 3986.36 881.588  10
   0   2  -5 4065.28 677.548  10
   0   2  -6 558.001 649.713  10
   0  -2  -6 671.154 736.402  10
   0  -2  -6 407.082 1774.78   9
   0  -2  -7 732.418 480.612  20
   0  -2  -7 416.437 430.456  18
   0  -2  -7-131.256 1296.19  17
   0   2  -7 427.137 459.999  16
   0   2  -8 7587.17 582.806  16
   0  -2  -8 8612.40 1570.12  17
   0  -2  -8 7818.52 613.705  20
   0  -2  -9 3968.96 504.561  14
   0   2  -9 5123.66 527.217  16
   0  -2  -9 4802.83 557.432  20
   0  -2 -10 1890.19 427.582  20
   0   2 -10 1584.48 415.465  16
   0  -4   0 306920. 1750.68   1
   0  -4   0 214630. 6355.31   6
   0  -4   1 19375.2 741.523   1
   0  -4  -1 18395.7 501.848   1
   0   4  -2 14887.2 643.737   2
   0  -4  -2 15941.3 561.917   1
   0   4  -3 64268.4 1309.42   2
   0  -4  -3 59703.6 4334.01   6
   0  -4  -4 122019. 6878.29   6
   0   4  -4 130007. 1976.97   4
   0  -4  -5 1191.92 2367.79   9
   0  -4  -5 3439.58 3008.06   6
   0   4  -5 3679.83 774.209   4
   0   4  -5 4658.46 836.078  10
   0  -4  -6 4458.59 434.058  29
   0   4  -6 5141.99 397.786  13
   0   4  -6 5055.44 491.654  16
   0  -4  -6 3850.12 486.818  14
   0  -4  -6 4680.14 430.921  20
   0  -4  -6 5089.03 924.786  17
   0  -4  -6 5112.28 439.748  18
   0  -4  -7 11395.7 1020.33  17
   0  -4  -7 9269.48 629.740  14
   0   4  -7 10430.0 607.731  16
   0   4  -7 11513.8 521.983  13
   0  -4  -7 11558.6 623.634  20
   0  -4  -7 10171.4 569.889  18
   0   4  -8 5713.39 621.469  16
   0  -4  -8 4165.88 563.747  14
   0  -4  -8 5066.31 773.458  17
   0  -4  -8 4887.11 634.693  20
   0  -4  -9 2360.50 588.069  20
   0  -4  -9 2082.42 435.326  14
   0   4  -9 2576.73 543.926  16
   0   4 -10-137.359 851.417  17
   0   4 -10 484.124 394.182  16
   0  -6   0 97282.1 7064.13   6
   0   6  -1 8022.79 684.007   2
   0  -6   1 6091.51 4301.77   6
   0  -6  -1 6020.53 3132.11   6
   0   6  -2 1246.86 634.095   2
   0  -6  -2 128.595 2468.31   6
   0  -6  -3 38566.8 4112.37   6
   0   6  -3 45831.0 1346.65   2
   0  -6  -4 27856.1 4538.13   6
   0   6  -4 27095.4 1249.37   2
   0   6  -4 28842.7 1220.20   4
   0   6  -5 652.858 380.366  16
   0  -6  -5 802.471 354.728  29
   0  -6  -5 787.443 362.792  18
   0  -6  -5 767.255 423.655  14
   0   6  -5 592.105 427.563  13
   0   6  -6 1015.90 492.354  13
   0  -6  -6 608.131 435.675  20
   0  -6  -6 612.220 437.140  18
   0   6  -6 611.345 501.047  16
   0  -6  -6 140.871 472.350  29
   0  -6  -6 943.296 538.231  14
   0  -6  -7 7199.92 602.508  20
   0  -6  -7 5664.29 617.372  14
   0   6  -7 6294.92 545.506  13
   0   6  -7 8158.08 630.915  16
   0  -6  -8 15604.7 740.260  20
   0   6  -8 13539.4 678.387  16
   0  -6  -8 13587.3 663.725  14
   0   6  -8 13997.1 578.846  13
   0  -6  -9 489.176 374.458  14
   0   6  -9 706.558 453.520  16
   0   8   0 46288.6 1320.59   2
   0  -8   0 57026.6 7711.42   6
   0   8  -1 6069.54 812.243   2
   0  -8  -1 5433.50 4304.93   6
   0  -8   1 4486.34 4063.72   6
   0  -8  -2 6058.73 4432.76   6
   0   8  -2 4085.32 675.739   2
   0  -8   2 1049.21 2603.92   6
   0  -8  -3 727.945 511.157  14
   0  -8   3 690.662 333.227  28
   0   8  -3 555.609 393.489  13
   0  -8  -4 2888.50 676.878  14
   0  -8   4 3367.82 427.896  28
   0  -8  -4 3032.76 433.445  29
   0   8  -4 3859.90 492.038  13
   0   8  -5 1163.60 554.942  13
   0  -8  -5 786.242 485.790  29
   0  -8  -5 569.879 658.793  14
   0   8  -6 1710.56 554.953  13
   0   8  -6 2136.41 501.900  16
   0  -8  -6 1522.21 717.857  14
   0  -8  -6 864.223 588.781  29
   0   8  -7 1651.57 539.487  13
   0  -8  -7 2120.82 631.702  14
   0   8  -7 1793.46 491.162  16
   0   8  -8 3780.88 490.777  16
   0   8  -8 4078.55 446.105  13
   0  -8  -8 4371.77 486.639  14
   0  -8  -8 4400.02 1108.67  29
   0 -10   0 2546.96 476.737  28
   0 -10  -1 11631.7 537.079  28
   0 -10   1 12046.7 568.069  28
   0 -10  -1 11069.0 584.386  23
   0 -10  -2 959.685 481.455  23
   0 -10   2 1078.07 521.633  28
   0  10  -3 6685.11 524.993  13
   0 -10  -3 6801.92 560.650  23
   0 -10  -3 6953.78 518.734  29
   0 -10   3 6464.35 587.985  28
   0 -10  -4 2146.35 482.402  23
   0 -10   4 1744.74 543.698  28
   0  10  -4 2532.29 503.350  13
   0 -10  -4 2378.87 540.802  29
   0 -10  -5 2312.76 594.119  29
   0  10  -5 2617.42 531.413  13
   0 -10   5 2890.09 549.934  28
   0  10  -6 4121.51 566.453  19
   0 -10  -6 2953.69 530.519  29
   0  10  -7 4101.52 430.643  13
   0 -10  -7 5637.17 648.919  29
   0 -12   0 2338.94 507.863  28
   0 -12  -1 7249.10 491.490  28
   0 -12   1 7727.45 595.577  28
   0 -12   2 1524.73 472.672  25
   0 -12   2 1298.38 566.308  28
   0 -12  -2 1641.23 455.863  25
   0 -12  -2 1178.22 358.613  29
   0 -12  -3 2105.39 406.463  25
   0 -12   3 2006.16 529.092  28
   0 -12   3 2218.02 457.391  25
   0 -12  -3 1864.08 394.498  29
   0 -12   4 8147.83 566.889  28
   0 -12  -4 6687.00 451.602  29
   0  12  -5 3611.54 438.811  19
   0 -12  -5 2982.96 368.063  29
   0 -14   0 2152.96 416.172  25
   1  -1 -10 1484.11 379.168  20
   1  -1 -10 743.144 342.897  14
   1  -1 -10 751.534 844.627  17
   1   1 -10 555.098 323.519  14
   1   1  -9 12329.2 508.962  20
   1  -1  -9 11802.2 575.546  20
   1   1  -9 13032.0 593.768  16
   1   1  -8 1050.50 472.742  16
   1   1  -8 826.321 419.733  20
   1  -1  -8 1631.51 2148.77  17
   1  -1  -8 1092.59 520.187  20
   1   1  -7 28092.5 715.522  16
   1  -1  -7 30252.5 719.980  20
   1   1  -7 30160.5 670.824  20
   1   1  -6 3192.77 920.055  10
   1  -1  -6 6596.59 2725.04   9
   1  -1  -6 3640.77 949.263  10
   1   1  -5 5781.13 705.813  10
   1  -1  -5 5613.28 804.778  10
   1   1  -4 18767.8 909.264  10
   1   1  -4 16907.7 876.390   8
   1  -1  -4 16436.1 854.772  10
  -1   1   4 15715.9 1633.79   3
   1   1  -4 14798.1 710.960   4
   1   1  -3 6328.95 466.520   4
  -1   1   3 7042.56 818.165   3
   1  -1  -3 6015.82 231.058   8
   1  -1  -3 6487.88 285.480   5
   1  -1  -3 6785.45 590.845  10
  -1  -1   3 7451.09 291.977   3
   1   1  -3 6962.96 414.058   5
   1  -1  -2 202314. 994.588   5
   1  -1  -2 187498. 4935.62   6
   1  -1  -2 213683. 905.228   8
   1  -1  -2 190181. 1683.92  10
  -1  -1   2 196475. 1145.24   3
   1   1  -2 206860. 1327.15   5
   1   1  -2 194234. 1398.34   2
   1  -1  -1 323003. 3972.74   6
   1  -1  -1 368881. 1674.16  10
   1  -1   0 30355.0 948.246   6
  -1  -1   0 31130.3 533.349   1
  -1  -1  -1 4174.40 417.576   7
  -1  -1  -1 3506.99 188.268   8
  -1  -1  -1 3109.77 164.947   1
  -1   1  -1 3222.33 184.134   2
  -1  -1  -1 3156.21 931.405   6
  -1   1  -2 732.337 245.460   4
  -1  -1  -2 1254.30 308.944   8
  -1  -1  -2 908.503 1690.35   6
  -1  -1  -3 74230.8 1313.20   8
   1   1   3 72492.1 1382.68   3
  -1   1  -3 68838.3 1095.16   4
  -1  -1  -3 69706.7 1224.12  10
  -1   1  -3 72517.4 1167.15   8
  -1   1  -3 73778.0 1192.60  10
  -1   1  -4 18492.7 1056.13   8
  -1   1  -4 17577.2 811.599  10
  -1  -1  -4 16922.6 857.419  10
  -1   1  -4 16837.9 768.358   4
  -1   1  -5 2547.59 572.221  10
  -1  -1  -5 2820.39 684.184  10
  -1   1  -6 12357.8 993.661  10
  -1  -1  -6 10963.3 1044.89  10
  -1  -1  -7 16271.1 569.959  18
  -1   1  -7 15921.7 597.242  16
  -1  -1  -7 16866.2 606.084  20
  -1   1  -7 16660.3 557.050  20
  -1   1  -8 4396.51 506.245  16
  -1   1  -8 4973.93 480.492  20
  -1  -1  -8 4821.07 552.706  20
  -1   1  -9 8769.82 534.457  16
  -1  -1  -9 7918.92 557.072  20
  -1  -1  -9 7664.97 513.977  14
  -1   1  -9 8116.18 479.495  20
  -1  -1 -10 2125.30 390.240  20
  -1   1 -10 3422.53 845.418  17
   1  -3 -10 2552.16 332.000  14
   1   3 -10 2967.27 1257.45  17
   1  -3 -10 4029.49 482.788  20
   1   3 -10 2690.55 429.196  16
   1   3  -9 615.488 506.623  16
   1  -3  -9 212.201 499.236  14
   1  -3  -9 202.251 843.489  17
   1  -3  -9 189.667 551.294  20
   1  -3  -8 10227.4 712.161  14
   1  -3  -8 12661.0 1412.83  17
   1  -3  -8 11983.7 688.895  20
   1  -3  -7 769.029 472.329  20
   1  -3  -7-106.539 1112.41  17
   1  -3  -7 296.067 466.851  18
   1   3  -7 366.114 479.137  16
   1   3  -6 3261.43 870.095  10
   1   3  -6 3304.39 778.486   4
   1  -3  -6 3055.83 2433.55   9
   1   3  -5 18401.2 1114.27  10
   1  -3  -5 15191.6 1431.81  10
   1  -3  -5 15487.0 3044.94   9
   1   3  -5 16153.9 934.573   4
   1  -3  -4 71457.4 4732.76   9
   1  -3  -4 69949.3 2172.52  10
   1  -3  -4 70872.0 4196.08   7
  -1   3   4 74407.3 1569.28   3
   1   3  -4 68203.4 1412.71   4
   1  -3  -3 10032.7 1624.37   7
   1   3  -3 8290.37 593.491   2
   1  -3  -3 9820.31 2628.03   6
   1  -3  -3 7907.01 2161.34   9
   1  -3  -2 64196.5 3367.63   6
   1   3  -2 65889.4 1021.86   2
   1  -3  -1 251.981 1405.45   6
   1   3  -1 62.1387 230.223   5
   1  -3  -1 142.539 176.818   1
  -1  -3   0 231476. 4831.84   6
   1  -3   0 230131. 4923.28   6
  -1  -3   0 238378. 1647.53   1
  -1   3  -1 44301.4 746.324   2
  -1  -3  -1 43528.1 699.071   1
  -1  -3  -2 17117.2 534.397   1
  -1  -3  -2 16458.6 2195.52   6
  -1   3  -2 17268.3 605.069   2
  -1   3  -3 64421.4 1276.30   2
  -1  -3  -3 55727.1 3452.73   9
  -1  -3  -3 58486.0 3356.98   7
  -1   3  -3 66698.8 1199.59   4
  -1  -3  -3 71756.5 4262.90   6
  -1   3  -4 73578.3 1473.70   4
  -1  -3  -4 83041.6 5352.31   6
  -1  -3  -4 74266.3 4531.00   9
  -1  -3  -4 84331.4 4435.47   7
  -1   3  -5 11544.9 919.438  10
  -1   3  -5 10164.7 829.055   4
  -1  -3  -5 13132.6 2787.60   9
  -1  -3  -6 431.942 2340.82   9
  -1   3  -6 724.411 746.501  10
  -1  -3  -7 231.169 850.521  17
  -1  -3  -7 624.816 476.258  20
  -1  -3  -7 428.527 462.955  18
  -1   3  -7 321.726 484.761  16
  -1  -3  -8 19944.1 1139.60  17
  -1  -3  -8 17995.0 724.645  20
  -1   3  -8 18212.1 691.412  16
  -1   3  -9 511.215 491.832  16
  -1  -3  -9 294.716 569.953  20
  -1  -3  -9 52.1392 390.833  14
  -1   3 -10 3714.72 904.426  17
  -1   3 -10 2325.82 420.355  16
  -1  -3 -10 3722.25 478.052  20
   1  -5  -9 2624.06 601.905  20
   1   5  -9 1284.92 510.244  16
   1  -5  -9 1609.39 451.374  14
   1   5  -8 14131.8 576.238  13
   1  -5  -8 13942.7 730.064  20
   1  -5  -8 12041.5 695.127  14
   1  -5  -7 7349.40 850.267  17
   1  -5  -7 8007.21 611.440  20
   1  -5  -7 6001.08 658.929  14
   1   5  -7 8118.38 661.820  16
   1   5  -7 7376.65 521.783  13
   1  -5  -6 6783.95 513.336  29
   1   5  -6 7587.04 517.206  13
   1  -5  -6 7546.22 876.569  17
   1  -5  -6 5485.52 567.347  14
   1  -5  -6 6941.87 516.343  18
   1  -5  -6 6562.60 486.997  20
   1   5  -6 7175.41 547.915  16
   1  -5  -5 7273.26 3918.86   6
   1   5  -5 5756.46 729.422   4
   1   5  -4 152656. 2514.10   2
   1   5  -4 160545. 2324.60   4
   1   5  -3 28281.0 1005.35   2
   1  -5  -3 33049.4 3772.90   6
   1  -5  -2 7612.73 2314.33   6
   1   5  -2 7294.11 665.302   2
   1  -5  -1 28641.8 653.816   1
  -1  -5   1 26068.9 823.828   1
   1  -5  -1 24971.3 2914.92   6
  -1  -5   0 296610. 2214.80   1
  -1  -5   0 308776. 8608.85   6
  -1  -5  -1 43928.4 3373.55   6
  -1   5  -1 48614.2 1028.74   2
  -1  -5  -2 79640.0 1234.02   1
  -1   5  -2 76512.1 1404.97   2
  -1   5  -3 16380.4 825.159   2
  -1  -5  -3 18662.0 3169.19   6
  -1   5  -4 29701.3 1125.27   4
  -1  -5  -4 33480.7 4296.60   6
  -1   5  -5 19050.3 1131.09   4
  -1   5  -5 19967.7 1183.53  10
  -1  -5  -5 21849.3 4318.84   6
  -1  -5  -6 32906.2 769.205  29
  -1  -5  -6 35156.5 729.222  18
  -1  -5  -6 35075.6 1081.92  17
  -1   5  -6 36029.5 777.250  16
  -1   5  -6 35445.9 725.446  13
  -1  -5  -6 34576.2 726.151  20
  -1  -5  -7 282.317 479.766  18
  -1  -5  -7 195.711 474.562  14
  -1   5  -7 597.144 565.992  16
  -1   5  -7 257.645 427.637  13
  -1  -5  -7 576.855 516.933  20
  -1  -5  -8 5967.42 632.430  20
  -1   5  -8 5956.37 478.331  13
  -1  -5  -8 5512.93 514.381  14
  -1  -5  -9 2964.34 392.649  14
  -1   5  -9 3339.26 525.777  16
  -1  -5  -9 4128.89 614.727  20
   1  -7  -9 3762.70 412.626  14
   1   7  -9 3518.77 458.189  16
   1   7  -8 8693.69 516.808  13
   1  -7  -8 7085.57 619.113  14
   1   7  -8 7953.70 582.176  16
   1  -7  -7 4724.29 709.281  14
   1   7  -7 6484.73 601.833  16
   1  -7  -7 8368.29 674.068  20
   1   7  -7 5700.93 593.907  13
   1  -7  -7 10281.3 651.089  29
   1  -7  -6 6623.29 734.943  14
   1  -7  -6 7123.81 574.960  20
   1  -7  -6 7015.63 587.043  29
   1   7  -6 8103.14 586.602  16
   1   7  -6 7256.81 605.542  13
   1  -7  -5 1038.28 441.743  29
   1  -7  -5 1476.14 610.639  14
   1   7  -5 997.789 436.699  16
   1   7  -5 1222.03 494.880  13
   1   7  -4 25276.8 653.600  13
   1  -7  -4 21022.3 804.915  14
   1  -7  -3 25918.5 4116.12   6
   1   7  -3 20323.9 1056.04   2
   1  -7  -2 4307.58 3350.98   6
   1   7  -2 3257.23 625.636   2
  -1  -7   2 2624.54 2547.94   6
   1  -7  -1 869.968 3261.42   6
  -1  -7   1 973.954 3652.13   6
   1   7  -1 1758.97 643.268   2
  -1  -7   0 85613.4 7053.46   6
   1  -7   0 103724. 8619.07   6
  -1  -7  -1 80636.5 6196.70   6
  -1   7  -1 70552.1 1532.91   2
  -1  -7  -2 15838.3 3654.74   6
  -1   7  -2 15841.5 956.914   2
   1  -7   2 16825.3 3698.13   6
  -1  -7  -3 5941.59 3144.10   6
  -1   7  -3 5277.86 849.775   2
  -1   7  -3 5533.10 764.181   4
  -1  -7  -4 21764.4 739.400  14
  -1  -7  -4 23018.2 572.361  29
  -1  -7  -5 17500.7 728.689  14
  -1   7  -5 19920.3 659.293  13
  -1   7  -5 21885.6 637.915  16
  -1  -7  -5 19489.4 628.640  29
  -1   7  -6 4807.60 557.558  16
  -1  -7  -6 3525.03 596.547  14
  -1  -7  -6 4156.90 477.159  18
  -1  -7  -6 3426.89 566.744  29
  -1   7  -6 4234.82 543.780  13
  -1   7  -7 383.178 509.748  13
  -1  -7  -7 1004.00 550.117  20
  -1  -7  -7 224.521 532.821  14
  -1   7  -7 590.299 542.317  16
  -1   7  -8 6233.08 551.378  16
  -1   7  -8 5695.77 488.413  13
  -1  -7  -8 6477.15 1006.06  29
  -1  -7  -8 5276.73 504.191  14
  -1   7  -9 4233.38 445.362  16
   1   9  -8 8218.52 478.555  13
   1  -9  -7 4207.48 663.095  14
   1  -9  -7 3779.04 629.966  29
   1  -9  -6 11682.0 965.447  14
   1  -9  -6 8915.16 674.740  29
   1   9  -6 12717.8 630.548  19
   1   9  -6 8305.20 642.101  13
   1  -9  -6 8028.95 582.460  23
   1  -9  -5 686.562 556.094  29
   1  -9  -5-81.4076 601.113  23
   1   9  -5 343.411 565.640  13
  -1  -9   5 322.579 518.089  28
   1  -9  -5 1539.49 890.465  14
   1  -9  -4 21395.7 1165.69  14
   1  -9  -4 19476.5 650.479  29
  -1  -9   4 18515.7 662.331  28
   1   9  -4 21749.0 697.420  13
   1  -9  -4 17602.6 800.649  23
  -1  -9   3 1877.10 447.595  28
   1  -9  -3 1065.02 536.666  23
   1   9  -3 2554.59 460.415  13
  -1  -9   2 11823.1 546.146  28
   1  -9  -2 8616.05 584.284  23
   1  -9  -1 25652.9 761.888  23
  -1  -9   1 27262.8 626.948  28
   1  -9   0 63589.0 871.976  28
   1  -9   0 57006.7 1027.04  23
  -1  -9   0 55106.7 885.711  23
  -1  -9   0 60771.0 829.762  28
  -1  -9  -1 494.198 324.544  28
   1  -9   1 600.753 390.816  28
  -1  -9  -1 796.874 354.370  23
   1  -9   2 6597.63 491.735  28
  -1  -9  -2 5893.41 455.243  23
   1  -9   3 3948.51 472.947  28
  -1  -9  -3 3249.37 438.265  23
  -1  -9  -3 4297.83 462.214  29
  -1   9  -3 4743.30 479.330  13
  -1   9  -4 11452.9 617.379  13
   1  -9   4 9790.44 566.573  28
  -1  -9  -4 9522.17 564.474  29
  -1  -9  -4 10192.0 850.587  14
  -1   9  -5 211.281 536.483  13
  -1  -9  -5 707.650 718.867  14
  -1  -9  -5 82.8548 556.952  29
  -1   9  -6 329.705 549.537  13
  -1  -9  -6-196.281 576.986  29
  -1  -9  -6 937.719 669.964  14
  -1  -9  -7 5991.25 616.864  29
  -1   9  -7 3851.12 508.024  13
  -1   9  -8 4908.52 423.217  13
   1  11  -6 7331.63 626.125  19
   1  11  -6 6686.37 454.238  13
   1 -11  -6 8487.04 527.923  29
   1  11  -5 1874.99 438.478  13
   1 -11  -5 1197.87 493.937  29
  -1 -11   4 5991.61 577.895  28
   1 -11  -4 5624.25 532.364  29
   1 -11  -4 6877.43 517.262  23
   1  11  -4 6102.53 507.491  13
  -1 -11   3 4497.02 616.772  28
  -1 -11   3 5003.77 502.546  25
   1 -11  -3 5131.45 502.113  29
   1 -11  -3 5145.76 552.154  23
   1 -11  -2 20997.2 770.602  23
  -1 -11   2 20128.2 746.997  28
   1 -11  -1 3714.47 459.412  28
  -1 -11   1 3470.39 545.180  28
   1 -11   0 25749.2 700.851  28
  -1 -11   0 26894.9 747.061  28
   1 -11   1 8448.91 614.915  28
  -1 -11  -1 10323.2 467.823  29
  -1 -11  -1 8826.41 523.789  28
  -1 -11  -2 11629.3 508.457  29
   1 -11   2 9482.28 646.640  28
  -1 -11  -3 1139.54 407.494  25
  -1 -11  -3 693.080 452.303  29
   1 -11   3 771.324 551.939  28
  -1  11  -4 8907.91 536.156  13
  -1 -11  -4 8055.18 551.591  29
   1 -11   4 9496.38 606.216  28
   1 -11   5 3884.51 559.628  28
  -1  11  -5 3102.06 461.285  13
  -1 -11  -5 3024.79 483.797  29
  -1  11  -6 8011.91 465.934  13
  -1 -11  -6 8945.60 503.941  29
  -1  11  -6 9236.52 665.262  19
   1 -13  -3 1827.58 293.480  29
  -1 -13   3 1937.81 460.217  28
   1 -13  -2 2674.46 397.057  25
   1 -13  -2 2568.27 296.916  29
  -1 -13   2 2811.95 479.015  25
  -1 -13   2 2502.28 470.114  28
  -1 -13   1 676.612 474.145  25
   1 -13  -1 782.565 442.953  25
   1 -13  -1 825.013 353.085  28
  -1 -13   1 505.730 446.239  28
  -1 -13   0 448.231 482.466  25
   1 -13   0 602.877 415.640  28
  -1 -13   0 533.486 407.902  28
   1 -13   0 550.541 444.888  25
   1 -13   1 1120.45 456.203  25
  -1 -13  -1 1011.64 356.638  28
   1 -13   1 1143.02 449.982  28
  -1 -13  -1 785.412 453.731  25
   1 -13   2 1343.74 425.928  25
  -1 -13  -2 1285.24 409.159  25
   1 -13   2 1330.61 450.221  28
  -1 -13  -3 2097.03 265.001  29
   1 -13   3 1308.73 442.054  28
   2   0 -10 1114.30 1394.27  17
   2   0 -10 1308.31 346.997  20
   2   0 -10 271.502 380.842  14
   2   0  -9 122.391 426.456  20
   2   0  -9-2538.92 3507.93  17
   2   0  -8 65484.6 961.249  20
   2   0  -7 6.87891 426.122  20
   2   0  -7-27.7040 385.151  16
   2   0  -6 933.678 781.976  10
   2   0  -5 125.275 655.100  10
   2   0  -4 329089. 2797.06   4
  -2   0   4 352757. 2965.28   3
   2   0  -4 347536. 2299.93   5
   2   0  -4 321292. 3092.62  10
   2   0  -3-9.08858 231.975   5
   2   0  -3 40.1525 298.534   4
   2   0  -3 216.191 420.836  10
  -2   0   3 631.294 673.966   3
   2   0  -3-333.575 619.595   8
   2   0  -2 32385.6 519.367   5
   2   0  -2 31104.1 535.635   4
  -2   0   1 8223.91 1144.95   3
   2   0  -1 1601.22 92.0058   2
  -2   0   0 369394. 3137.45   8
  -2   0   0 363681. 2291.31   7
  -2   0  -1-48.5298 334.557   8
  -2   0  -1 77.2370 109.822   1
  -2   0  -2 277168. 2934.13   8
  -2   0  -3 59.7022 355.219  10
  -2   0  -3-1734.13 1255.98   8
  -2   0  -4 206624. 2392.76  10
  -2   0  -4 281805. 5892.02   8
  -2   0  -5 172.474 509.586  10
  -2   0  -6 111205. 2338.92  10
  -2   0  -7 130.479 367.915  18
  -2   0  -7-83.8801 403.545  20
  -2   0  -7 56.5075 350.821  16
  -2   0  -8 47025.1 843.459  20
  -2   0  -9 12.9611 1268.89  17
  -2   0  -9 221.638 434.327  20
  -2   0 -10 640.814 352.036  20
   2  -2 -10 252.887 369.061  14
   2   2 -10 200.850 405.566  16
   2  -2 -10-349.637 703.441  17
   2  -2 -10 1085.89 416.561  20
   2  -2  -9 205.036 1556.21  17
   2   2  -9 194.101 475.259  16
   2  -2  -9 277.078 525.239  20
   2  -2  -9-183.984 627.224  14
   2   2  -8 2153.08 544.385  16
   2  -2  -8 2374.81 1958.46  17
   2  -2  -8 1746.27 574.256  20
   2  -2  -7 33673.0 801.277  20
   2   2  -7 31525.6 776.256  16
   2   2  -6 15338.8 1151.62  10
   2  -2  -6 13187.2 1280.05  10
   2  -2  -5 7212.90 2313.45   9
   2   2  -5 5882.23 887.161  10
   2   2  -5 5256.56 730.068   4
   2  -2  -5 5345.93 950.594  10
   2   2  -4 3286.07 584.650   4
   2  -2  -4 4246.44 2011.28   9
   2   2  -4 3961.71 541.126   5
  -2   2   4 3106.50 930.563   3
   2  -2  -4 3856.43 715.126  10
   2  -2  -3 247236. 6047.43   9
   2   2  -3 196267. 1957.25   2
   2   2  -3 203352. 1810.94   5
   2  -2  -3 208625. 2612.88  10
   2  -2  -3 202720. 1148.47   5
   2  -2  -3 231525. 6053.14   6
  -2   2   3 181314. 1888.75   3
   2  -2  -2 1099.35 607.529   7
   2  -2  -2 1759.49 444.786  10
   2  -2  -2 1541.24 1005.99   9
   2  -2  -2 2243.45 1306.60   6
   2   2  -2 1548.80 281.691   2
   2   2  -2 1625.55 321.860   5
   2  -2  -1 36979.1 1775.70   6
   2   2  -1 35434.6 558.411   5
  -2  -2   0 106237. 2293.51   6
   2  -2   0 105787. 2410.75   6
   2  -2   0 111390. 468.031   1
   2   2   0 109666. 709.939   5
  -2   2  -1 148164. 1140.92   2
  -2  -2  -1 154880. 1218.72   1
  -2   2  -2 144829. 1318.95   4
  -2  -2  -2 136945. 1275.45   1
  -2  -2  -2 136711. 3776.85   6
  -2  -2  -2 141171. 2897.62   7
  -2  -2  -2 148316. 1331.53   8
  -2   2  -2 146019. 1441.32   2
  -2   2  -3 6375.17 504.980   4
  -2  -2  -3 7612.69 444.646   8
  -2  -2  -3 7993.85 936.562   7
  -2  -2  -3 7426.44 2028.59   6
  -2  -2  -3 6071.22 616.510  10
  -2  -2  -3 6186.06 1580.56   9
  -2   2  -4 812.808 567.407   4
  -2   2  -4 2014.73 494.067   8
  -2  -2  -4 2736.26 902.986   7
  -2  -2  -4 1011.21 1587.46   9
  -2  -2  -4 943.429 654.027  10
  -2   2  -4 1566.82 544.950  10
  -2  -2  -5 33693.1 2911.64   9
  -2  -2  -5 31508.2 1800.24   7
  -2   2  -5 27910.1 1141.31  10
  -2  -2  -5 27116.1 1302.22  10
  -2  -2  -6 343.836 1271.16   7
  -2   2  -6 23.9233 711.394  10
  -2  -2  -6-152.775 848.818  10
  -2  -2  -6 381.297 1749.42   9
  -2   2  -7 2725.13 438.494  16
  -2  -2  -7 2790.97 440.043  18
  -2   2  -7 3455.71 389.611  20
  -2  -2  -7 3220.54 496.710  20
  -2  -2  -7 2911.50 1002.71  17
  -2   2  -8 9059.16 573.148  16
  -2   2  -8 9893.99 499.732  20
  -2  -2  -8 10773.8 1068.64  17
  -2  -2  -8 8063.34 531.967  14
  -2  -2  -8 10148.6 629.235  20
  -2  -2  -9 704.480 547.473  20
  -2   2  -9 1294.64 486.452  16
  -2  -2 -10 2545.61 438.992  20
  -2   2 -10 3226.61 696.438  17
  -2   2 -10 2497.86 416.669  16
   2   4 -10 2318.98 427.234  16
   2   4 -10 2418.75 963.267  17
   2  -4  -9 2579.33 548.814  14
   2  -4  -9 2673.10 600.307  20
   2   4  -9 2278.20 562.541  16
   2  -4  -9 1847.35 694.378  17
   2  -4  -8 5393.36 696.222  14
   2   4  -8 9440.70 695.143  16
   2  -4  -8 7173.02 1034.36  17
   2  -4  -8 7634.54 681.778  20
   2  -4  -7 18032.4 1346.20  17
   2  -4  -7 19869.6 882.592  14
   2  -4  -7 25527.6 765.510  20
   2   4  -7 25280.6 784.659  16
   2   4  -7 25816.2 688.186  13
   2   4  -6 4295.38 452.604  16
   2  -4  -6 4538.67 441.022  18
   2  -4  -6 4834.32 468.795  20
   2  -4  -6 3009.62 567.643  14
   2  -4  -6 2567.97 929.568  17
   2   4  -6 4937.23 417.668  13
   2   4  -5 6887.40 842.390   4
   2  -4  -5 7955.29 3071.47   6
   2  -4  -5 9836.77 3162.65   9
   2   4  -4 30652.1 1248.21   2
   2   4  -4 28602.7 1089.23   4
  -2   4   4 31532.8 1080.16   3
   2  -4  -4 38456.0 4224.02   6
   2  -4  -4 42902.2 4100.98   9
   2  -4  -3 48261.9 3415.35   9
   2  -4  -3 51019.3 3716.26   6
   2  -4  -2 22059.4 2569.15   6
   2   4  -2 18142.1 720.707   2
   2  -4  -1 82465.3 3319.62   6
  -2  -4   1 79567.3 2313.16   1
   2  -4   0 5068.34 1938.11   6
  -2  -4   0 3104.63 431.338   1
   2  -4   0 3539.95 188.027   1
  -2  -4   0 3809.24 1658.23   6
   2  -4   1 39012.4 533.146   1
  -2  -4  -1 44743.1 2612.96   6
  -2   4  -1 40702.5 830.246   2
  -2  -4  -1 42874.1 852.653   1
  -2   4  -2 19360.1 762.421   2
  -2  -4  -2 17995.1 630.206   1
  -2  -4  -3 4149.95 2288.86   6
  -2  -4  -3 3665.03 1693.98   9
  -2   4  -3 2790.55 542.743   2
  -2   4  -3 3597.15 569.351   4
  -2  -4  -4 14538.0 2573.87   9
  -2  -4  -4 14490.8 3098.25   6
  -2   4  -4 12180.2 834.861   4
  -2   4  -5 62673.5 1655.99   4
  -2  -4  -5 69492.4 5226.37   6
  -2   4  -5 65117.2 1685.00  10
  -2   4  -5 66348.4 1851.53   8
  -2  -4  -6 2128.87 375.640  14
  -2   4  -6 2537.39 387.864  13
  -2  -4  -6 2249.09 398.373  20
  -2   4  -6 2344.99 398.366  16
  -2  -4  -6 2174.09 377.590  18
  -2  -4  -6 2939.40 420.414  29
  -2  -4  -7 515.675 477.179  18
  -2  -4  -7 736.634 510.038  20
  -2   4  -7 563.501 536.604  16
  -2  -4  -7 237.782 421.758  14
  -2   4  -7 339.572 390.281  13
  -2  -4  -7 2130.59 602.583  29
  -2  -4  -8 1610.88 593.502  20
  -2   4  -8 1774.57 572.166  16
  -2  -4  -8 1475.81 427.444  14
  -2  -4  -9 9221.48 442.115  14
  -2  -4  -9 11049.5 680.564  20
  -2   4  -9 10901.4 617.831  16
  -2  -4 -10 2579.54 508.981  20
  -2   4 -10 664.322 380.808  16
   2  -6  -9-25.6119 445.240  14
   2   6  -9 190.280 471.968  16
   2  -6  -8 8908.95 711.458  20
   2   6  -8 9032.75 516.363  13
   2  -6  -8 8007.21 674.347  14
   2  -6  -7 5966.10 710.759  14
   2  -6  -7 6963.45 629.375  20
   2   6  -7 6849.17 575.666  13
   2   6  -7 8382.08 673.358  16
   2   6  -6 2378.37 504.484  13
   2  -6  -6 2291.91 640.868  14
   2  -6  -6 2070.41 467.303  18
   2   6  -6 2866.62 499.129  16
   2  -6  -6 2311.64 489.447  20
   2  -6  -6 2082.92 487.389  29
   2  -6  -5 1605.92 358.956  29
   2  -6  -5 1818.05 381.509  18
   2  -6  -5 1520.92 368.058  20
   2  -6  -5 1548.05 510.904  14
   2   6  -5 1976.02 446.625  13
   2   6  -5 1584.46 428.063  16
   2   6  -4 52187.8 1527.69   4
   2   6  -4 49533.3 1671.70   2
   2   6  -3 1293.95 630.873   2
   2  -6  -3 2415.10 2603.50   6
   2  -6  -2 9423.78 2488.51   6
   2   6  -2 8341.51 752.789   2
  -2  -6   1 28459.2 3466.84   6
   2  -6  -1 30202.9 3424.72   6
  -2  -6   1 24266.0 931.305   1
  -2  -6   0 200462. 2131.94   1
  -2  -6   0 224136. 7646.64   6
  -2  -6  -1 15204.2 613.364   1
  -2   6  -1 18201.3 833.327   2
  -2  -6  -1 17272.9 2801.24   6
  -2  -6  -2 11292.8 2618.20   6
  -2   6  -2 10385.1 785.727   2
  -2  -6  -2 10659.2 615.460   1
  -2   6  -3 8090.50 723.118   4
  -2   6  -3 7212.97 775.309   2
  -2  -6  -3 8475.74 2693.60   6
  -2   6  -4 81489.1 1795.16   4
  -2  -6  -4 99885.2 6189.74   6
  -2   6  -5 18081.1 579.325  16
  -2   6  -5 17513.4 590.787  13
  -2  -6  -5 18521.3 532.524  18
  -2  -6  -5 17899.9 1495.63  27
  -2  -6  -5 16285.7 554.224  29
  -2   6  -6 2315.98 467.116  13
  -2  -6  -6 1793.77 445.424  18
  -2  -6  -6 1944.65 477.934  14
  -2  -6  -6 1128.70 498.378  29
  -2   6  -6 1811.96 470.666  16
  -2  -6  -6 2133.39 448.971  20
  -2  -6  -7 587.527 458.148  14
  -2  -6  -7 663.539 500.377  18
  -2  -6  -7 439.017 521.989  20
  -2   6  -7 423.890 487.553  13
  -2   6  -7 756.094 577.704  16
  -2   6  -8 20008.5 730.501  16
  -2  -6  -8 16619.0 608.830  14
  -2   6  -8 18740.6 618.145  13
  -2  -6  -8 20633.8 779.846  20
  -2  -6  -8 22458.9 1220.10  29
  -2  -6  -9 7330.18 679.455  20
  -2   6  -9 3369.12 490.941  16
   2   8  -8 2973.01 446.130  13
   2  -8  -8 3936.66 573.567  14
   2   8  -8 2814.80 499.936  16
   2   8  -7-94.7493 532.211  13
   2   8  -7 196.416 491.767  16
   2  -8  -7 844.208 703.491  14
   2   8  -6 1197.88 596.972  13
   2  -8  -6 964.317 817.979  14
   2  -8  -6 1361.28 586.380  29
   2   8  -6 1610.87 518.691  16
   2   8  -5 4836.44 603.615  13
   2  -8  -5 4839.42 531.835  29
   2  -8  -5 4241.48 891.777  14
  -2  -8   4 4846.93 495.495  28
   2   8  -4 5954.77 517.727  13
   2  -8  -4 5325.34 787.406  14
  -2  -8   3 437.564 404.920  28
   2  -8  -3 629.914 685.470  14
   2   8  -3 493.081 399.264  13
   2  -8  -2 6873.03 3771.79   6
   2   8  -2 3480.15 703.682   2
  -2  -8   2 3602.67 2550.98   6
  -2  -8   1 13629.1 3516.87   6
  -2   8   1 13253.2 821.835   2
   2   8  -1 11302.2 842.257   2
  -2  -8   0 61261.4 5902.20   6
  -2   8   0 40800.1 1269.86   2
  -2   8  -1 672.045 560.700   2
   2  -8   1-21.9630 4512.35   6
  -2  -8  -1 156.475 3383.52   6
  -2  -8  -2 539.788 2817.25   6
   2  -8   2 1345.07 3025.67   6
  -2   8  -2 671.354 662.346   2
   2  -8   3 647.071 340.829  28
  -2   8  -3 500.908 388.871  13
  -2  -8  -3 623.664 493.829  14
  -2   8  -4 9441.82 549.833  13
   2  -8   4 8793.30 477.164  28
  -2  -8  -4 8961.14 521.965  29
  -2  -8  -5 4372.91 647.814  14
  -2   8  -5 4248.27 549.192  13
  -2  -8  -5 3822.26 534.825  29
  -2  -8  -6 1323.93 582.588  29
  -2   8  -6 2620.72 500.730  16
  -2   8  -6 2339.18 578.765  13
  -2  -8  -6 1810.68 595.217  14
  -2   8  -7 167.285 512.475  13
  -2  -8  -7 51.4237 473.116  14
  -2   8  -7 278.574 462.246  16
  -2   8  -8 6016.07 458.431  13
  -2   8  -8 5229.68 491.207  16
  -2  -8  -8 5973.82 966.790  29
   2 -10  -7 7738.08 721.567  29
   2  10  -7 5758.89 472.520  13
   2  10  -6 1589.99 479.920  13
   2 -10  -6 585.237 400.626  23
   2 -10  -6 1224.81 563.664  29
  -2 -10   5-487.558 555.987  28
   2 -10  -5 949.347 590.533  29
   2 -10  -5 78.2907 559.898  23
   2  10  -5 95.7103 527.096  13
   2 -10  -4 1566.81 646.768  23
   2  10  -4 2150.57 537.376  13
  -2 -10   4 1551.52 575.643  28
   2 -10  -4 2451.24 549.318  29
  -2 -10   3 22647.6 635.982  25
   2 -10  -3 17605.4 848.488  23
  -2 -10   3 18246.4 716.866  28
   2  10  -3 22312.9 682.470  13
  -2 -10   2 15045.8 674.007  28
   2 -10  -2 12330.6 751.537  23
   2 -10  -1 13626.7 758.109  23
  -2 -10   1 14279.9 613.175  28
   2 -10  -1 13345.4 560.708  28
  -2 -10   0 3044.74 460.365  28
   2 -10   0 2963.94 493.685  28
   2 -10   1 17113.1 633.494  28
  -2 -10  -1 17625.5 583.108  28
  -2 -10  -2 8621.82 484.032  29
   2 -10   2 7537.50 564.922  28
  -2  10  -3 863.312 465.054  13
  -2 -10  -3 859.425 459.933  29
   2 -10   3 1146.81 516.130  28
  -2  10  -4 13279.7 623.028  13
  -2 -10  -4 11710.2 621.978  29
   2 -10   4 12026.7 620.631  28
  -2  10  -5 12826.2 631.473  13
  -2 -10  -5 13023.6 666.616  29
  -2  10  -6 5755.88 519.742  13
  -2  10  -6 8030.04 623.925  19
  -2 -10  -7 386.222 576.155  29
  -2  10  -7 835.527 380.089  13
   2  12  -5 1386.63 409.657  19
   2 -12  -5 1685.04 372.311  29
  -2 -12   4 3858.86 532.966  28
   2 -12  -4 3876.03 446.575  29
  -2 -12   3 7529.10 554.885  25
   2 -12  -3 7802.49 450.414  25
   2 -12  -3 7770.36 475.849  29
  -2 -12   3 7587.69 584.006  28
  -2 -12   2 1732.90 577.640  28
  -2 -12   2 2268.97 517.781  25
   2 -12  -2 2211.59 394.978  29
  -2 -12   1 4109.63 568.500  25
   2 -12  -1 3766.68 454.683  28
   2 -12  -1 4299.23 390.259  29
  -2 -12   1 3657.59 566.676  28
  -2 -12   0 4454.40 526.737  28
  -2 -12   0 5270.27 611.367  25
   2 -12   0 5204.32 531.151  28
   2 -12   1 5240.89 567.532  28
  -2 -12  -1 6108.74 574.370  25
  -2 -12  -1 5071.44 463.622  28
   2 -12   2 650.778 539.829  28
  -2 -12  -2 436.502 460.051  25
  -2 -12  -2 213.695 336.058  29
  -2 -12  -3 524.577 358.527  29
   2 -12   3 1039.39 503.170  28
  -2 -12  -3 719.311 416.396  25
   2 -12   3 965.765 415.217  25
  -2 -12  -4 3389.97 384.189  29
   2 -12   4 5277.34 516.666  28
  -2  12  -5 3964.56 446.661  19
  -2 -12  -5 3591.49 342.791  29
  -2 -14   0 1244.58 440.860  25
   2 -14   0 1535.26 412.058  25
   3  -1 -10-28.8329 432.387  14
   3   1 -10-74.4734 1598.31  17
   3  -1 -10 1213.50 1198.58  17
   3  -1  -9 1241.13 483.983  20
   3   1  -9 1159.29 393.922  20
   3   1  -9 1089.78 494.578  16
   3   1  -8 8563.73 526.923  20
   3  -1  -8 7781.49 612.505  20
   3   1  -8 7572.66 579.707  16
   3   1  -7 8402.93 555.350  16
   3   1  -7 9657.16 493.709  20
   3  -1  -7 10063.2 578.520  20
   3  -1  -6 10852.1 1191.55  10
   3   1  -6 11658.6 1089.84  10
   3   1  -5 6180.12 742.062   4
   3  -1  -5 6165.81 765.537  10
   3   1  -5 6853.95 773.997  10
   3  -1  -4 91136.8 1122.86   5
   3   1  -4 90956.0 1336.83   5
   3   1  -4 86808.4 1473.29   4
   3   1  -4 93971.7 1893.90  10
  -3  -1   4 97985.9 1315.82   3
   3  -1  -4 90709.9 1865.00  10
  -3   1   3 150895. 3178.05   3
   3   1  -3 138164. 1392.70   5
   3  -1  -3 140419. 1198.48   5
  -3  -1   3 152079. 1727.21   3
   3  -1  -3 142783. 1889.29  10
   3   1  -3 134692. 1451.97   4
   3   1  -2 173429. 1263.16   2
  -3  -1   2 176836. 1761.66   3
  -3   1   2 152977. 1738.30   3
   3  -1  -2 172150. 1234.09   4
   3   1  -2 173011. 1315.84   5
   3  -1  -2 194671. 3945.32   6
   3  -1  -2 171423. 1643.53  10
   3  -1  -1 301603. 3332.62   6
  -3  -1   1 265708. 1763.83   3
  -3   1   1 274840. 863.568   8
   3  -1  -1 303144. 2955.59   9
   3  -1  -1 278655. 1448.51  10
   3   1  -1 286788. 1376.87   5
  -3  -1   0 2164.85 355.724   6
  -3  -1   0 2219.00 207.615   8
  -3  -1   0 1464.28 420.558   1
  -3   1   0 1734.46 126.939   2
   3  -1   0 1852.45 356.176   6
  -3   1  -1 32419.7 493.216   4
  -3  -1  -1 32831.2 561.820   1
  -3  -1  -1 33969.4 1271.77   6
  -3  -1  -1 32685.2 1062.28   7
  -3   1  -1 34006.3 452.322  10
  -3   1  -2 296595. 1839.44   4
  -3  -1  -2 293614. 1770.58   1
  -3   1  -2 287912. 2036.12   8
  -3  -1  -2 290805. 4905.32   6
  -3   1  -3 6984.09 568.429   8
  -3   1  -3 6997.62 568.435   4
  -3  -1  -3 5562.62 837.678   8
  -3   1  -3 6937.65 494.627  10
   3   1   3 6574.24 336.552   3
  -3  -1  -3 6345.11 532.792  10
  -3   1  -4 23039.4 847.722  10
  -3  -1  -4 23182.1 966.029  10
  -3   1  -4 22904.4 1335.46   8
  -3  -1  -4 20719.0 1064.75   8
  -3  -1  -5 195002. 2855.22  10
  -3   1  -5 197989. 2603.86  10
  -3  -1  -6 240.551 1578.42   9
  -3  -1  -6 134.096 812.324  10
  -3  -1  -6 1651.19 983.159   7
  -3   1  -6 707.849 672.785  10
  -3  -1  -7 1080.48 439.112  20
  -3  -1  -7 950.071 403.091  18
  -3   1  -7 918.818 429.772  16
  -3   1  -7 837.327 376.294  20
  -3   1  -8 3830.12 493.108  16
  -3  -1  -8 4120.60 564.075  20
  -3   1  -8 4048.52 469.006  20
  -3  -1  -8 4179.05 1041.06  17
  -3   1  -9 4455.12 491.833  16
  -3  -1  -9 3716.59 526.739  20
  -3   1  -9 3589.78 438.916  20
  -3  -1 -10 34.5904 375.299  20
  -3   1 -10 178.064 297.185  20
   3  -3 -10 481.881 383.127  14
   3   3 -10 90.5140 404.031  16
   3  -3  -9-187.792 563.444  20
   3   3  -9 17.8131 529.765  16
   3  -3  -9-558.715 1189.02  17
   3  -3  -9-302.863 604.533  14
   3   3  -8 25866.6 821.064  16
   3  -3  -8 24451.7 824.292  20
   3   3  -7 4547.65 580.340  16
   3  -3  -7 4593.69 555.567  20
   3  -3  -6 14816.2 540.235  18
   3  -3  -6 15749.5 558.622  20
   3   3  -6 13695.2 1092.96   4
   3   3  -6 14966.9 575.455  16
   3   3  -5 6165.68 718.957   4
   3   3  -5 6861.22 947.031  10
   3  -3  -5 5856.50 1162.99  10
   3  -3  -5 9047.60 2276.55   9
   3   3  -4 106951. 1679.23   5
   3  -3  -4 97260.0 2773.47  10
  -3   3   4 113163. 2146.09   3
   3   3  -4 102732. 1734.83   4
   3   3  -3 22271.5 789.146   2
   3  -3  -3 28650.3 2344.47   9
   3  -3  -3 28210.3 2585.77   6
   3   3  -3 21654.3 778.179   5
   3  -3  -3 20024.1 1220.15  10
   3  -3  -2 54254.2 2578.31   6
   3   3  -2 44284.4 836.342   5
   3   3  -2 42779.7 873.970   2
   3  -3  -2 50926.0 2241.80   9
   3  -3  -1 44210.5 2005.24   6
   3   3  -1 38425.7 662.349   5
  -3  -3   0 194458. 3554.20   6
   3  -3   0 193607. 3600.33   6
   3   3   0 175633. 1107.93   5
  -3   3   0 178725. 1226.89   2
  -3   3  -1 14117.9 488.211   2
   3   3   1 13920.6 219.875   5
  -3  -3  -1 15238.7 1470.59   6
  -3  -3  -1 13439.2 539.216   1
  -3  -3  -2 45933.5 876.739   1
  -3  -3  -2 57668.6 2658.20   6
  -3  -3  -2 44297.9 1986.24   9
  -3   3  -2 51565.2 995.424   2
  -3   3  -2 51407.2 876.264   4
  -3  -3  -3 1496.35 1566.56   7
  -3  -3  -3 1981.38 412.442   1
  -3  -3  -3 1745.13 1283.20   9
  -3  -3  -3 2280.91 1736.81   6
  -3   3  -3 1489.06 455.809   4
  -3  -3  -4 38140.1 2837.92   9
  -3  -3  -4 34731.2 3059.78   6
  -3   3  -4 31155.3 1087.04   8
  -3   3  -4 30998.0 1020.28   4
  -3  -3  -4 36937.6 2705.39   7
  -3   3  -4 32251.0 1021.32  10
  -3   3  -5 343.291 577.982  10
  -3  -3  -5 497.035 1721.92   9
  -3  -3  -5-373.508 1762.23   7
  -3   3  -5 804.919 735.635   8
  -3  -3  -6 799.373 344.328  20
  -3   3  -6 594.127 362.967  16
  -3   3  -6 613.669 570.572  10
  -3  -3  -6 738.057 330.113  18
  -3   3  -7 5273.10 500.949  16
  -3  -3  -7 5497.26 431.041  14
  -3  -3  -7 6133.70 537.996  20
  -3  -3  -7 5484.88 510.881  18
  -3   3  -8 12862.0 657.314  16
  -3  -3  -8 12840.3 704.106  20
  -3  -3  -8 12128.2 523.327  14
  -3  -3  -8 12666.9 647.493  18
  -3  -3  -9 913.171 604.793  20
  -3   3  -9 1285.58 504.481  16
  -3  -3 -10 2070.44 446.886  20
  -3   3 -10 498.282 384.819  16
   3   5  -9-210.114 521.341  16
   3  -5  -9 669.007 512.355  14
   3  -5  -8 9480.72 763.270  14
   3   5  -8 12017.5 746.963  16
   3  -5  -8 10053.7 729.826  20
   3   5  -8 13079.2 560.208  13
   3  -5  -7 6038.46 730.386  14
   3   5  -7 10723.7 705.543  16
   3  -5  -7 5776.54 948.726  17
   3  -5  -7 8425.04 639.936  20
   3   5  -7 8701.91 567.018  13
   3  -5  -6 3421.08 465.853  29
   3  -5  -6 3405.82 482.083  20
   3   5  -6 3481.78 469.125  13
   3  -5  -6 3663.84 493.614  18
   3  -5  -6 1508.56 932.925  17
   3  -5  -6 1930.44 629.924  14
   3   5  -6 3301.66 503.555  16
   3   5  -5 867.807 645.386   4
   3  -5  -5 746.367 2576.88   6
   3  -5  -4 35402.9 3741.23   6
   3   5  -4 26869.4 1263.60   2
   3  -5  -3 54142.5 3712.93   6
   3   5  -3 40716.7 1246.64   2
   3  -5  -2 115447. 4377.97   6
   3   5  -2 88642.1 1516.39   2
   3  -5  -1 21489.3 2281.62   6
  -3  -5   1 14492.7 934.261   1
  -3  -5   1 22103.4 2549.73   6
  -3   5   0 55971.9 1016.35   2
  -3  -5   0 54318.2 1261.09   1
  -3  -5  -1 112353. 1585.92   1
  -3  -5  -1 114447. 4049.55   6
  -3   5  -2 164915. 1992.75   2
  -3  -5  -2 160267. 1882.19   1
  -3   5  -3 691.171 667.576   2
  -3  -5  -3 1245.09 500.944   1
  -3  -5  -3 1017.56 1779.20   6
  -3   5  -3 788.199 509.769   4
  -3  -5  -4 30007.9 3254.80   6
  -3   5  -4 26494.3 1101.50   4
  -3   5  -5 32161.2 1325.47   4
  -3  -5  -5 34666.3 3760.23   6
  -3   5  -5 34437.0 1505.02   8
  -3   5  -5 32587.6 1326.72  10
  -3  -5  -6 5827.48 509.784  29
  -3  -5  -6 6587.52 464.557  14
  -3   5  -6 6941.48 512.772  16
  -3  -5  -6 6975.95 466.738  18
  -3  -5  -6 7014.46 480.221  20
  -3   5  -6 7566.78 487.016  13
  -3   5  -7 303.375 427.412  13
  -3   5  -7 335.862 570.854  16
  -3  -5  -7 307.613 400.406  14
  -3  -5  -7 320.971 505.662  20
  -3  -5  -7 286.289 497.525  18
  -3  -5  -8 11869.7 718.187  20
  -3  -5  -8 10781.3 503.737  14
  -3  -5  -8 11974.6 649.570  18
  -3   5  -8 13099.0 704.377  16
  -3  -5  -9 5856.62 633.708  20
  -3   5  -9 5609.76 543.898  16
   3  -7  -9 420.988 428.415  14
   3   7  -9 83.8111 431.768  16
   3   7  -8 1069.96 453.910  13
   3   7  -8 38.2324 538.002  16
   3  -7  -8-22.8989 601.220  14
   3  -7  -7 17138.6 965.405  14
   3  -7  -7 23881.7 838.325  29
   3   7  -7 19256.6 728.516  13
   3   7  -7 24202.6 814.029  16
   3   7  -6-53.5147 561.545  13
   3  -7  -6 2206.41 755.453  14
   3  -7  -6 360.715 559.653  20
   3  -7  -6 188.033 527.514  29
   3   7  -6 592.926 543.051  16
   3  -7  -5 3735.52 720.282  14
   3   7  -5 2582.57 456.958  16
   3   7  -5 2157.82 497.521  13
   3  -7  -5 2237.33 445.576  29
   3   7  -4 3108.05 457.095  13
   3  -7  -4 3779.62 619.306  14
  -3  -7   4 2606.75 406.940  28
   3   7  -3 60420.0 1775.26   2
  -3  -7   3 65538.2 3857.67   6
   3   7  -2 9235.79 823.351   2
  -3  -7   2 9999.05 2207.91   6
  -3  -7   1 14372.1 2786.69   6
   3  -7  -1 19416.7 3211.31   6
  -3   7   1 13780.2 765.499   2
  -3   7   0 3532.49 614.551   2
  -3  -7   0 4481.94 2343.64   6
   3  -7   0 5544.61 3399.27   6
  -3   7  -1 23741.7 998.926   2
  -3  -7  -1 29248.5 3344.89   6
  -3  -7  -2 183.823 421.995   1
  -3   7  -2 46.2839 686.045   2
  -3  -7  -2 218.944 2166.74   6
  -3   7  -2 285.716 527.497   4
   3  -7   2-113.157 2185.73   6
   3  -7   3 5714.40 2549.95   6
  -3  -7  -3 3411.47 2322.68   6
  -3   7  -3 3108.25 795.006   2
  -3   7  -3 3776.69 648.260   4
  -3  -7  -4 2831.30 409.731  29
  -3   7  -4 2838.98 449.371  13
  -3  -7  -4 2257.12 438.026  14
  -3  -7  -5 22671.5 585.273  18
  -3   7  -5 21752.6 690.013  13
  -3  -7  -5 20668.7 658.182  29
  -3   7  -5 23069.8 643.069  16
  -3  -7  -6 1735.06 497.026  14
  -3  -7  -6 914.527 555.643  29
  -3   7  -6 2237.00 525.327  13
  -3  -7  -6 1961.20 833.773  27
  -3   7  -6 2112.15 493.281  16
  -3  -7  -6 2137.84 467.610  18
  -3   7  -7 1700.90 542.694  13
  -3  -7  -7 1773.24 472.813  14
  -3  -7  -7 2531.63 489.669  18
  -3   7  -7 2631.47 537.658  16
  -3   7  -8 315.354 485.256  16
  -3   7  -8 257.466 426.390  13
  -3  -7  -8 154.147 356.863  14
  -3   7  -9 2064.01 424.244  16
   3   9  -8 2208.08 407.616  13
   3   9  -7 1577.11 487.131  13
   3  -9  -7 2092.93 623.769  29
   3  -9  -7 3307.97 749.746  14
   3   9  -7 435.367 856.130  19
   3  -9  -7 125.354 425.063  23
   3  -9  -6 1514.20 597.108  29
   3   9  -6 4165.06 555.210  19
   3   9  -6 942.602 585.773  13
   3  -9  -6 3108.28 978.012  14
  -3  -9   5-59.9484 564.481  28
   3   9  -5 159.542 589.682  13
   3  -9  -5 767.308 558.918  29
   3   9  -4 4792.68 577.517  13
  -3  -9   4 4138.88 579.696  28
   3  -9  -3 4492.86 1023.69  14
  -3  -9   3 2989.64 490.593  28
   3   9  -3 3528.48 488.496  13
   3  -9  -2 5437.45 414.774  28
  -3  -9   2 4826.52 475.117  28
   3  -9  -1 21745.9 620.194  28
  -3  -9   1 20929.7 603.252  28
   3  -9   0 1941.25 536.230  23
   3  -9   0 830.998 421.247  28
  -3  -9   0 1227.88 368.138  28
   3  -9   1 4049.45 414.960  28
  -3  -9  -1 5055.47 401.753  28
   3  -9   2 640.151 410.014  28
  -3  -9  -2 1137.00 357.735  29
  -3  -9  -3 1233.30 422.796  29
   3  -9   3 1028.42 410.254  28
  -3   9  -3 1266.55 446.620  13
  -3  -9  -4 3970.50 541.419  29
  -3   9  -4 4581.52 535.764  13
   3  -9   4 4303.40 475.937  28
  -3   9  -5 8681.78 632.563  13
  -3  -9  -5 7793.50 648.870  29
  -3  -9  -6 5481.62 580.671  29
  -3   9  -6 889.067 569.296  13
  -3   9  -7 788.860 470.598  13
  -3  -9  -7 1568.17 560.557  29
   3 -11  -6 1306.67 468.334  29
   3  11  -6 669.250 415.866  13
   3  11  -6 330.951 532.221  19
   3 -11  -5 756.465 526.776  29
   3 -11  -5 773.615 447.761  23
   3  11  -5 1323.71 445.115  13
   3  11  -4 16473.0 618.874  13
  -3 -11   4 14269.5 690.802  28
   3 -11  -4 13839.9 641.215  29
   3 -11  -4 15443.0 780.778  23
  -3 -11   3 7190.99 654.696  28
   3 -11  -3 8204.80 553.228  29
   3 -11  -3 8372.38 738.924  23
  -3 -11   3 8084.61 573.721  25
  -3 -11   2 7208.54 592.300  25
  -3 -11   2 5866.27 664.453  28
   3 -11  -2 7482.47 768.453  23
   3 -11  -2 7102.77 453.454  28
   3 -11  -1 3865.49 485.575  28
  -3 -11   1 3079.08 582.037  28
  -3 -11   0 25966.5 734.032  28
   3 -11   0 25276.5 728.221  28
   3 -11   1 13602.8 667.105  28
  -3 -11  -1 15042.4 597.689  28
   3 -11   2 1569.82 561.302  28
  -3 -11  -2 2722.87 510.350  25
  -3 -11  -2 2201.01 411.784  29
  -3 -11  -3 566.654 436.869  25
  -3 -11  -3 106.695 432.236  29
   3 -11   3 523.908 512.393  28
  -3  11  -4 14579.9 595.359  13
   3 -11   4 15210.2 649.178  28
  -3 -11  -4 13514.4 579.535  29
  -3 -11  -5 3104.67 439.228  29
  -3  11  -5 1789.91 447.935  13
  -3 -11  -5 979.426 1259.77  27
  -3  11  -6 4129.39 410.780  13
  -3  11  -6 3525.12 562.057  19
  -3 -11  -6 3642.68 441.442  29
   3 -13  -3 3927.52 345.666  29
   3  13  -3 5883.98 359.485  19
   3 -13  -2 1515.11 365.295  25
   3 -13  -2 1858.77 306.107  29
  -3 -13   2 1082.90 489.766  25
  -3 -13   2 1158.32 462.161  28
  -3 -13   1 75.4936 455.380  28
  -3 -13   1 33.6342 499.960  25
   3 -13  -1 680.477 351.788  28
   3 -13   0 462.521 408.921  28
  -3 -13   0-167.074 512.770  25
  -3 -13   0 61.6577 410.698  28
   3 -13   1 12606.6 550.167  25
  -3 -13  -1 12856.2 597.241  25
   3 -13   1 13832.8 571.440  28
  -3 -13  -2-92.9462 425.504  25
   3 -13   2 599.281 386.041  25
   3 -13   2 425.009 437.249  28
  -3 -13  -2-612.264 800.547  15
   3 -13   3 1433.56 421.650  28
   4   0 -10 3174.25 522.215  14
   4   0 -10 12382.4 1521.36  17
   4   0  -9-286.879 443.982  20
   4   0  -8 12196.3 614.093  20
   4   0  -7 336.659 435.250  20
   4   0  -7 537.316 447.587  16
   4   0  -6 11606.4 1245.28  10
   4   0  -5-24.8191 701.501  10
   4   0  -5 171.597 405.649   5
   4   0  -4 110138. 1375.97   5
   4   0  -4 106604. 1627.14   4
  -4   0   4 107402. 2306.67   3
   4   0  -4 110441. 2007.42  10
   4   0  -3 223.450 287.451   5
   4   0  -3 444.702 397.122  10
  -4   0   3 629.485 983.102   3
   4   0  -3 113.505 290.111   4
  -4   0   2 999999. 8716.34   3
   4   0  -2 776730. 2699.39   5
  -4   0   1 414.761 121.119   8
  -4   0   1 1086.33 1182.70   3
  -4   0   0 8897.79 793.705   3
  -4   0   0 9306.85 719.762   8
  -4   0  -1 480.365 166.053  10
  -4   0  -1 907.549 187.597   1
  -4   0  -1 1297.38 176.132   3
  -4   0  -1 577.272 863.550   8
  -4   0  -2 2299.60 260.191   1
  -4   0  -2 1604.28 895.730   8
  -4   0  -3 113.846 1076.81   8
  -4   0  -3 388.902 362.306  10
  -4   0  -4 100170. 3154.39   8
  -4   0  -4 72803.5 1413.83  10
  -4   0  -5 186.271 496.182  10
  -4   0  -6 18759.4 1181.43  10
  -4   0  -7-65.7872 417.183  20
  -4   0  -7 104.941 380.717  18
  -4   0  -7-45.0236 362.304  16
  -4   0  -8 13968.3 595.643  16
  -4   0  -8 12918.2 610.816  20
  -4   0  -9 27.0623 459.241  20
  -4   0 -10 709.696 359.221  20
   4   2 -10-210.475 413.431  16
   4  -2 -10 1114.01 912.696  17
   4   2 -10-848.336 1147.29  17
   4  -2 -10 359.114 445.442  14
   4  -2  -9-26.4321 517.711  20
   4   2  -9-228.531 528.172  16
   4  -2  -9-370.351 759.906  14
   4  -2  -9 1545.09 1835.98  17
   4   2  -8 3063.15 588.184  16
   4  -2  -8 2937.71 613.613  20
   4  -2  -8 4402.07 1847.81  17
   4  -2  -7 10831.4 625.461  20
   4   2  -7 11239.1 633.248  16
   4   2  -6 7991.24 1171.20  10
   4   2  -6 7622.72 1071.02   4
   4  -2  -6 9164.34 2075.78   9
   4  -2  -6 5656.79 1172.29  10
   4  -2  -5 2836.92 897.563  10
   4   2  -5 3096.26 730.516   4
   4  -2  -5 4261.51 1539.53   9
   4   2  -5 3340.52 916.620  10
  -4   2   4 10725.6 1344.56   3
   4  -2  -4 11840.0 1728.38   9
   4   2  -4 9025.66 716.058   4
   4  -2  -4 8854.49 875.280  10
   4   2  -4 9136.53 623.260   5
   4  -2  -3 21919.7 959.481  10
   4   2  -3 22339.9 725.944   5
   4  -2  -3 29329.9 1830.27   9
   4   2  -3 23910.9 754.215   2
  -4   2   3 22444.2 910.568   3
   4  -2  -3 27099.1 1971.98   6
   4  -2  -3 22956.5 513.751   5
   4  -2  -2 6138.98 1083.10   6
   4  -2  -2 6339.67 902.262   9
   4   2  -2 4751.15 355.395   5
   4   2  -2 5096.34 367.922   2
   4  -2  -2 5128.45 486.490  10
   4  -2  -1 367267. 4036.83   6
  -4   2   1 379114. 1100.00   2
   4  -2   0 66884.7 1484.59   6
  -4  -2   0 64193.5 1488.05   6
  -4   2   0 66820.9 496.278   4
  -4   2  -1 54802.2 794.058   2
  -4  -2  -1 56490.6 965.990   8
  -4  -2  -1 53993.9 949.691   1
  -4  -2  -1 57568.1 1698.91   6
  -4   2  -1 55261.0 673.442   4
  -4  -2  -2 1177.28 950.429   6
  -4   2  -2 695.778 289.548   4
  -4  -2  -2 683.017 335.381   1
  -4  -2  -2 415.943 844.141   7
  -4  -2  -2 774.667 416.707   8
  -4  -2  -2 1219.34 617.637   9
  -4  -2  -3 29895.3 1645.18   9
  -4   2  -3 29983.4 815.893  10
  -4  -2  -3 27344.3 798.645   1
  -4  -2  -3 27779.3 977.421   8
  -4   2  -3 28651.9 913.857   8
  -4  -2  -3 28435.7 1418.04   7
  -4   2  -3 28535.0 832.378   4
  -4  -2  -3 25170.6 973.523  10
  -4  -2  -3 28830.8 2008.32   6
  -4  -2  -4 13935.6 1197.73   7
  -4  -2  -4 14744.2 837.980   8
  -4   2  -4 13427.5 869.956   8
  -4  -2  -4 13741.6 1540.82   9
  -4   2  -4 13624.6 726.580  10
  -4  -2  -4 11723.1 865.998  10
  -4  -2  -5 45383.0 1575.70  10
  -4   2  -5 52048.8 2305.65   8
  -4   2  -5 51975.2 1429.23  10
  -4  -2  -5 50744.4 2688.01   9
  -4  -2  -5 46249.4 2068.33   7
  -4  -2  -6 3637.84 1164.42   7
  -4  -2  -6 3403.66 1340.43   9
  -4   2  -6 3123.73 700.652  10
  -4  -2  -7 3791.89 463.849  18
  -4   2  -7 4299.93 407.442  20
  -4  -2  -7 4446.35 517.619  20
  -4   2  -7 3863.10 505.797  16
  -4  -2  -8 460.991 574.052  20
  -4   2  -8 487.048 413.460  20
  -4  -2  -8 371.461 514.732  18
  -4   2  -8 284.882 487.260  16
  -4   2  -9 5746.49 419.577  20
  -4   2  -9 6910.56 534.973  16
  -4  -2  -9 5617.16 616.759  20
  -4   2 -10 277.507 375.853  16
  -4  -2 -10-51.9260 417.812  20
   4   4 -10-241.246 398.524  16
   4   4  -9-307.643 559.008  16
   4  -4  -9 889.862 613.137  20
   4  -4  -9-108.755 881.100  17
   4  -4  -9 75.8732 587.569  14
   4  -4  -8 133.307 642.570  20
   4   4  -8 455.391 650.987  16
   4  -4  -8 1084.79 1175.62  17
   4  -4  -8-87.7708 684.201  14
   4   4  -7 21244.9 680.224  13
   4  -4  -7 21113.5 780.654  20
   4   4  -7 22874.3 806.085  16
   4   4  -6 1700.06 401.612  13
   4  -4  -6 1870.52 461.861  20
   4   4  -6 1609.93 445.203  16
   4   4  -5 754.869 750.880   4
   4  -4  -5 1184.53 1877.69   9
   4   4  -4 3230.20 729.139   2
  -4   4   4 4012.93 656.592   3
   4  -4  -4 4146.69 1639.20   9
   4  -4  -4 4246.97 1821.91   6
   4  -4  -3 130127. 3991.02   9
   4  -4  -3 127890. 4174.97   6
   4   4  -3 102495. 1696.48   2
   4   4  -3 104549. 1585.59   5
   4   4  -2 339.844 411.085   5
   4  -4  -2 267.181 1374.14   6
   4   4  -1 24222.7 616.772   5
  -4  -4   1 23107.2 1685.50   1
  -4  -4   0 10949.6 717.811   1
   4  -4   0 13272.0 1445.02   6
  -4   4   0 10998.1 443.628   2
  -4  -4   0 12606.2 1421.19   6
   4   4   0 10458.6 368.819   5
  -4  -4  -1 369912. 5480.02   6
  -4   4  -1 390605. 2469.58   2
  -4   4  -2 5190.45 445.324   4
  -4  -4  -2 5442.49 1459.09   6
  -4   4  -2 4913.27 592.323   2
  -4  -4  -2 3941.21 425.290   1
  -4  -4  -3 30106.0 2038.33   9
  -4  -4  -3 30608.7 925.901   1
  -4   4  -3 35066.4 985.273   4
  -4  -4  -3 34847.9 2459.22   6
  -4   4  -4 480.634 482.845  10
  -4   4  -4 432.225 606.966   4
  -4  -4  -4-49.5824 1286.16   9
  -4  -4  -4 138.207 1690.19   6
  -4  -4  -5 124622. 4690.80   9
  -4   4  -5 116154. 2141.82  10
  -4   4  -6 5801.51 417.590  13
  -4  -4  -6 6080.13 449.985  20
  -4  -4  -6 5700.31 437.389  18
  -4  -4  -6 5264.65 386.679  14
  -4   4  -6 6073.61 488.378  16
  -4  -4  -6 4880.82 622.069  27
  -4  -4  -7 1507.91 645.605  29
  -4  -4  -7 657.989 489.955  18
  -4  -4  -7 435.807 360.415  14
  -4  -4  -7 716.316 522.695  20
  -4   4  -7 600.621 386.648  13
  -4   4  -7 403.635 516.709  16
  -4   4  -8 1903.23 600.459  16
  -4  -4  -8 1729.68 618.414  20
  -4  -4  -8 2009.48 582.805  18
  -4  -4  -9 10431.9 696.115  20
  -4   4  -9 10845.2 619.202  16
  -4  -4 -10 1059.05 489.288  20
  -4   4 -10 381.508 372.145  16
   4  -6  -9 37.1703 486.846  14
   4   6  -9-268.202 487.281  16
   4   6  -8 16026.0 761.570  16
   4   6  -8 17502.8 635.527  13
   4  -6  -7 2405.79 702.447  14
   4   6  -7 635.880 536.723  13
   4  -6  -7 1294.90 633.634  20
   4   6  -7 1879.04 655.597  16
   4  -6  -6 4129.45 512.682  29
   4   6  -6 4495.88 595.682  16
   4   6  -6 3371.02 552.116  13
   4   6  -6 5046.39 527.446  19
   4  -6  -6 3525.58 711.725  14
   4  -6  -6 2869.21 545.623  20
   4   6  -5 370.263 448.243  13
   4   6  -5 853.748 398.336  16
   4  -6  -5 172.956 408.832  20
   4  -6  -5 243.674 542.449  14
   4  -6  -5 801.831 387.380  29
  -4   6   4 43848.0 1449.61   3
   4   6  -4 42280.9 1610.42   2
   4   6  -3 1283.53 714.082   2
   4  -6  -3 1483.19 1781.01   6
   4   6  -2 1750.09 643.634   2
  -4  -6   2 962.119 699.501   1
   4  -6  -2 3362.83 1897.47   6
  -4  -6   2 1992.07 1376.28   6
  -4  -6   1-39.4704 1551.18   6
  -4  -6   1 1974.22 637.590   1
  -4   6   1 307.447 396.011   2
   4  -6  -1 407.984 1783.99   6
  -4  -6   0 52064.3 1369.04   1
  -4   6   0 55388.2 1155.14   2
  -4  -6  -1 34168.8 2628.18   6
  -4   6  -1 32752.5 1013.68   2
  -4  -6  -1 32690.0 1030.13   1
  -4   6  -2 3148.53 679.153   2
  -4   6  -2 3475.54 510.453   4
  -4  -6  -2 2641.49 1626.40   6
  -4  -6  -2 2777.31 493.276   1
   4  -6   2 4292.35 2032.92   6
  -4  -6  -3 16103.7 2375.90   6
  -4   6  -3 14728.5 865.852   4
  -4  -6  -3 12853.3 750.916   1
  -4   6  -3 14310.0 1024.90   2
  -4  -6  -4 24507.9 2919.66   6
  -4   6  -4 24050.6 1119.34   4
  -4  -6  -5 8976.15 515.799  29
  -4   6  -5 9738.91 536.676  13
  -4  -6  -5 9294.77 489.496  14
  -4   6  -5 10621.2 519.322  16
  -4  -6  -6 7102.45 527.186  20
  -4  -6  -6 7428.74 945.635  27
  -4  -6  -6 6351.11 521.944  18
  -4   6  -6 7162.66 563.951  13
  -4   6  -6 6996.30 574.714  16
  -4  -6  -6 6532.32 486.220  14
  -4  -6  -6 9183.57 562.407  29
  -4  -6  -7 701.428 523.206  18
  -4   6  -7 769.711 485.273  13
  -4  -6  -7 545.551 410.503  14
  -4  -6  -7 717.285 524.632  20
  -4   6  -7 1022.35 577.837  16
  -4   6  -8 3366.88 568.816  16
  -4  -6  -8 2380.64 589.748  20
  -4   6  -8 2562.59 463.896  13
  -4   6  -9-52.4002 451.841  16
  -4  -6  -9 2130.54 587.379  20
   4   8  -8 2892.24 469.427  13
   4   8  -8 2811.24 503.175  16
   4  -8  -8 3214.67 612.383  14
   4   8  -7 4154.44 576.037  13
   4   8  -7 2482.46 561.519  16
   4  -8  -7 2913.45 788.715  14
   4   8  -7 2514.56 787.712  19
   4  -8  -7 3961.71 633.731  29
   4   8  -6 65.9570 622.107  13
   4  -8  -6 47.8285 892.674  14
   4  -8  -6 720.907 584.247  29
   4   8  -6 167.385 557.204  16
   4  -8  -5 3008.63 530.157  29
   4   8  -5 2769.59 571.551  13
  -4  -8   5 2047.14 535.066  28
   4  -8  -5 2091.86 934.533  14
  -4  -8   4 21736.6 719.188  28
   4   8  -4 22151.3 680.629  13
   4   8  -3 66210.6 931.244  13
  -4  -8   3 66434.6 952.432  28
  -4  -8   2 19080.8 548.735  28
  -4  -8   2 18989.5 2512.00   6
   4  -8  -1 27416.9 3734.46   6
  -4  -8   1 16979.0 2485.02   6
  -4   8   0 4903.53 692.891   2
   4  -8   0 6089.29 2902.92   6
  -4  -8   0 5240.28 2136.52   6
  -4   8  -1 47609.9 1443.08   2
  -4  -8  -1 54641.7 3970.49   6
  -4   8  -2 3661.77 841.578   2
   4  -8   2 4495.38 2557.99   6
  -4  -8  -2 4700.90 2516.33   6
  -4   8  -3 16303.5 573.438  13
   4  -8   3 15079.8 523.886  28
  -4  -8  -3 15123.8 509.940  29
  -4  -8  -4 7355.21 538.678  29
   4  -8   4 7459.49 464.728  28
  -4  -8  -4 6520.82 565.650  14
  -4   8  -4 7675.60 531.611  13
  -4  -8  -5 28410.8 830.390  14
  -4  -8  -5 28785.4 787.987  29
  -4   8  -6 4331.85 514.943  16
  -4  -8  -6 3375.14 980.256  27
  -4   8  -6 2890.35 588.652  13
  -4  -8  -6 3559.41 446.472  18
  -4  -8  -6 3074.94 523.126  14
  -4   8  -7 2100.93 544.169  13
  -4   8  -7 2293.29 485.716  16
  -4  -8  -7 2190.97 426.679  14
  -4  -8  -8 1712.95 730.662  29
  -4   8  -8 2217.31 409.949  13
  -4   8  -8 1347.47 427.812  16
   4  10  -7 3894.68 470.519  13
   4 -10  -7 4601.38 716.667  29
   4 -10  -6 4027.14 597.273  29
   4  10  -6 3251.57 516.192  13
   4  10  -6 3412.30 561.069  19
   4  10  -5 1520.14 520.240  13
   4 -10  -5 789.305 596.286  29
   4  10  -4 1131.87 528.817  13
  -4 -10   4 684.329 598.616  28
   4 -10  -4 1557.13 565.916  29
   4 -10  -4 252.552 804.361  23
  -4 -10   3 29214.0 760.389  25
   4  10  -3 28175.0 764.700  13
  -4 -10   2 19654.4 760.393  28
  -4 -10   2 20878.7 689.654  25
   4 -10  -2 20321.1 594.080  28
   4 -10  -1 769.602 458.721  28
  -4 -10   1 832.760 523.594  28
   4 -10  -1 1092.99 644.070  23
   4 -10   0 2613.49 485.269  28
  -4 -10   0 2670.77 501.361  28
  -4 -10  -1 20723.6 632.806  28
   4 -10   1 19237.0 677.801  28
   4 -10   2 3511.39 545.079  28
  -4 -10  -2 3989.94 423.131  29
  -4 -10  -3 513.233 451.846  29
  -4  10  -3 688.864 452.935  13
   4 -10   3 704.925 486.084  28
  -4 -10  -3 1266.69 426.329  25
  -4 -10  -4 2644.10 535.663  29
   4 -10   4 3812.02 524.032  28
  -4  10  -4 3700.80 552.275  13
  -4 -10  -5 17687.8 668.166  29
  -4  10  -5 19244.2 707.116  13
  -4 -10  -6 3318.20 473.755  29
  -4  10  -6 317.880 470.057  13
  -4 -10  -7-653.947 524.555  29
  -4  10  -7 918.927 364.390  13
   4 -12  -5 2290.91 373.883  29
   4  12  -5 1733.59 413.276  19
   4 -12  -4 3149.59 436.535  29
   4  12  -4 6474.11 423.021  19
  -4 -12   3-68.2075 546.924  25
   4 -12  -3 829.965 407.151  29
  -4 -12   3 110.087 565.550  28
   4 -12  -2 796.499 403.660  29
  -4 -12   2-41.3147 581.310  28
  -4 -12   2 457.186 542.596  25
  -4 -12   1 8777.34 660.378  25
   4 -12  -1 8217.41 505.142  28
  -4 -12   1 8375.73 624.311  28
  -4 -12   0 8226.96 686.101  25
   4 -12   0 8965.18 571.161  28
  -4 -12   0 7932.67 581.487  28
  -4 -12  -1 220.744 523.411  25
   4 -12   1 352.052 546.833  28
  -4 -12  -1-26.8680 431.857  28
   4 -12   2 460.424 524.676  28
  -4 -12  -2 21.6643 508.951  25
   4 -12   3 4218.29 439.197  25
   4 -12   3 3958.35 514.077  28
  -4 -12  -3 3152.44 356.094  29
  -4 -12  -4 3383.87 334.981  29
   4 -12   4 2425.34 457.047  28
  -4 -12  -5 1634.96 315.370  29
   5   1 -10 329.300 996.242  17
   5  -1 -10 1560.73 1075.79  17
   5  -1 -10 61.4787 480.176  14
   5  -1  -9 2384.12 520.195  20
   5   1  -9 1909.96 525.000  16
   5   1  -8 5325.00 513.051  20
   5  -1  -8 4789.85 601.337  20
   5   1  -8 4625.77 592.253  16
   5  -1  -8 4035.65 1611.88  17
   5  -1  -7 20525.1 719.287  20
   5   1  -7 21869.5 629.974  20
   5   1  -7 20343.6 735.546  16
   5  -1  -6 383.834 1357.74   9
   5   1  -6 407.743 927.911  10
   5  -1  -6 357.792 767.313  10
   5   1  -5 9345.37 808.604   4
   5   1  -5 9875.52 686.404   5
   5   1  -5 9235.15 993.752  10
   5  -1  -5 7693.50 917.453  10
   5   1  -4 4704.25 513.292   5
   5   1  -4 4694.17 551.236   4
  -5   1   4 7500.20 1314.10   3
  -5  -1   4 7043.50 667.745   3
   5  -1  -4 4514.11 668.017  10
   5   1  -4 4911.49 800.031  10
   5  -1  -4 4639.93 411.930   5
   5  -1  -3 243597. 2615.19  10
   5   1  -3 261814. 2006.97   5
   5  -1  -3 249691. 1984.74   4
  -5  -1   3 273005. 3130.70   3
   5  -1  -3 256816. 1836.24   5
   5  -1  -2 217448. 3247.91   6
  -5  -1   2 203843. 2694.09   3
   5  -1  -2 215047. 1221.86   4
  -5   1   2 203370. 2774.31   3
   5   1  -2 221478. 1418.79   2
   5   1  -2 215608. 1607.23   5
   5  -1  -2 207736. 1911.98  10
  -5   1   1 184930. 1837.24   8
   5  -1  -1 211860. 2312.40   6
  -5   1   1 195499. 1913.75   3
  -5  -1   1 172915. 2093.81   3
   5  -1  -1 207460. 1248.15  10
   5  -1  -1 213250. 2063.92   9
   5  -1   0 54600.6 824.826   6
  -5  -1   0 50729.7 896.432   8
  -5  -1   0 53855.9 832.655   6
  -5   1   0 50738.3 781.181   8
  -5   1   0 47934.0 676.284   7
  -5   1   0 52531.3 831.019   3
  -5  -1   0 50455.9 847.419   3
  -5   1  -1 241362. 1643.40   3
  -5  -1  -1 239643. 2943.18   7
  -5  -1  -1 272083. 1922.38   1
  -5   1  -1 235694. 1851.10   8
  -5  -1  -1 241318. 2478.46   6
  -5   1  -1 247386. 1186.26  10
  -5  -1  -1 219641. 2032.38   9
  -5   1  -1 257561. 1136.64   1
  -5   1  -2 140236. 1744.88   8
  -5  -1  -2 142480. 1384.60   1
  -5  -1  -2 143247. 2011.36   7
  -5  -1  -2 139455. 2628.17   6
  -5  -1  -3 26218.9 1532.70   8
  -5  -1  -3 23162.1 829.133  10
  -5   1  -3 25761.2 768.989  10
  -5  -1  -3 22916.5 701.279   1
  -5   1  -3 23208.6 1051.63   8
  -5  -1  -4 13113.0 794.761  10
  -5   1  -4 13852.6 709.613  10
  -5  -1  -5 137007. 3832.07   9
  -5  -1  -5 141305. 2896.27   7
  -5  -1  -5 142130. 2505.42  10
  -5   1  -5 143239. 2215.06  10
  -5   1  -6 10664.0 953.055  10
  -5  -1  -6 12748.7 1315.46   7
  -5  -1  -6 11445.7 1608.78   9
  -5  -1  -6 10001.3 1052.37  10
  -5  -1  -7 540.705 411.412  18
  -5  -1  -7 301.819 460.996  20
  -5   1  -7-20.7753 410.354  20
  -5   1  -7 227.278 395.893  16
  -5  -1  -8 370.630 549.260  20
  -5   1  -8 263.760 448.970  20
  -5   1  -8 372.284 463.092  16
  -5  -1  -8 837.792 503.386  18
  -5   1  -9 7060.37 495.776  20
  -5   1  -9 7599.48 530.257  16
  -5  -1 -10 1054.19 408.562  20
  -5   1 -10 1162.63 321.489  20
   5  -3 -10 562.250 428.415  14
   5   3 -10-345.631 743.313  17
   5   3 -10 227.561 403.474  16
   5  -3  -9 473.126 592.698  20
   5   3  -9-886.429 586.478  16
   5  -3  -9-262.917 686.206  14
   5  -3  -9 749.313 1315.05  17
   5  -3  -8 15610.8 810.152  20
   5   3  -8 15086.7 760.468  16
   5  -3  -7 1425.45 1308.64  17
   5   3  -7 1826.42 541.597  16
   5  -3  -7 1577.01 609.345  20
   5  -3  -6 2456.48 946.882  17
   5   3  -6 2962.64 475.727  16
   5  -3  -6 2474.76 449.479  20
   5   3  -5 26902.7 1252.84   4
   5  -3  -5 33766.8 2479.56   9
   5  -3  -4 19128.6 1798.51   9
   5   3  -4 12853.8 726.118   5
  -5   3   4 14060.6 1108.91   3
   5   3  -4 15489.0 981.896   2
   5  -3  -4 14132.5 1779.64   6
   5  -3  -4 9322.64 1113.88  10
   5   3  -3 2609.50 502.188   2
   5  -3  -3 3226.70 1039.44   9
   5   3  -3 2235.73 457.286   5
   5  -3  -3 3135.11 1248.11   6
  -5   3   3 2552.08 487.243   3
   5  -3  -3 1935.42 736.238  10
   5  -3  -2 110640. 2839.22   6
   5  -3  -2 109477. 2581.68   9
  -5   3   1 32783.6 459.268   2
   5  -3  -1 35212.2 1499.09   6
   5  -3   0 6491.00 780.692   6
  -5   3   0 6818.96 220.715   4
  -5   3   0 6120.80 309.206   2
   5   3   0 5494.02 274.967   5
  -5  -3   0 6755.92 788.114   6
  -5   3  -1 653.867 222.923   4
  -5   3  -1 467.871 326.681   2
  -5  -3  -1 1289.02 777.165   6
  -5  -3  -1 555.472 432.826   1
   5   3   1 592.339 134.124   5
  -5  -3  -2 35272.2 1706.60   6
  -5  -3  -2 32958.3 881.809   1
  -5   3  -2 34240.0 751.499   4
  -5  -3  -3 15883.6 793.277   8
  -5   3  -3 14173.9 696.162   4
  -5  -3  -3 13433.4 1253.32   9
  -5  -3  -3 13204.5 688.061   1
  -5  -3  -3 14888.9 1571.50   6
  -5   3  -3 15016.2 619.096  10
  -5  -3  -4 7609.25 1439.98   6
  -5   3  -4 9269.62 778.923   8
  -5   3  -4 9554.66 659.054  10
  -5  -3  -4 11508.4 748.074   8
  -5  -3  -4 11029.6 1751.81   7
  -5  -3  -4 9031.71 1340.49   9
  -5  -3  -5 13229.6 1761.51   7
  -5   3  -5 11118.0 809.021  10
  -5   3  -5 10094.2 1095.68   8
  -5  -3  -5 12402.2 1690.58   9
  -5  -3  -6 5615.94 1641.72   7
  -5  -3  -6 4427.97 446.025  20
  -5  -3  -6 4631.22 397.510  18
  -5  -3  -6 5558.07 497.583  29
  -5  -3  -6 2850.20 508.212  27
  -5   3  -6 4664.69 407.110  16
  -5  -3  -7 788.383 516.689  20
  -5  -3  -7 610.568 479.043  18
  -5  -3  -7 1556.25 478.600  27
  -5  -3  -7 39.8366 737.273  29
  -5   3  -7 697.491 461.348  16
  -5  -3  -8 1014.91 557.302  18
  -5  -3  -8 1719.82 620.030  20
  -5   3  -8 760.538 576.022  16
  -5   3  -9 1594.77 511.444  16
  -5  -3  -9-419.508 616.333  20
  -5  -3 -10 2434.65 461.645  20
  -5   3 -10 999.470 373.821  16
   5   5  -9-247.095 548.951  16
   5  -5  -9-37.7235 548.174  14
   5  -5  -8 9780.95 784.685  20
   5   5  -8 10560.6 581.134  13
   5   5  -8 8596.00 764.568  16
   5  -5  -8 10500.5 1128.98  17
   5  -5  -7 8153.11 1190.21  17
   5  -5  -7 5759.62 691.506  20
   5   5  -7 6178.91 590.248  13
   5   5  -7 7234.43 714.362  16
   5   5  -6 4760.38 561.367  19
   5  -5  -6 1263.73 624.586  14
   5  -5  -6 2670.17 526.146  20
   5   5  -6 3421.12 501.382  13
   5   5  -6 3862.94 559.343  16
   5  -5  -6 4963.22 1125.95  17
   5   5  -5 4871.05 795.489   4
   5  -5  -5 3820.63 1531.53   6
  -5   5   4 21800.4 1090.71   3
   5   5  -4 21198.0 1174.99   2
   5  -5  -4 22131.0 2317.47   6
   5   5  -3 33225.0 1021.09   5
   5   5  -3 33279.9 1167.08   2
   5  -5  -2 43116.7 2383.69   6
   5   5  -2 34899.5 926.074   5
  -5   5   1 4317.38 362.934   2
   5   5  -1 3777.89 405.044   5
  -5  -5   1 2467.51 758.242   1
  -5  -5   1 3958.65 1161.73   6
   5  -5  -1 5048.38 1315.90   6
  -5  -5   0 154484. 3622.71   6
   5   5   0 147351. 1392.39   5
   5  -5   0 176335. 4027.45   6
  -5  -5   0 165875. 2726.83   1
  -5   5   0 167920. 1648.40   2
  -5   5  -1 115262. 1267.49   4
  -5  -5  -1 112803. 3278.17   6
  -5   5  -1 119527. 1545.24   2
  -5  -5  -1 121251. 2003.23   1
  -5   5  -2 18774.7 833.260   2
  -5  -5  -2 20811.4 1929.90   6
  -5   5  -2 19541.1 704.935   4
  -5  -5  -3 1011.75 1266.83   6
  -5  -5  -3 1091.98 558.717   1
  -5   5  -3 617.618 469.596   4
  -5   5  -4 113994. 1996.51   4
  -5  -5  -4 105174. 4140.57   6
  -5   5  -5 23623.2 583.983  13
  -5  -5  -5 23443.4 646.093  29
  -5   5  -5 24274.5 1310.15   8
  -5  -5  -6 552.380 423.437  20
  -5   5  -6 332.869 409.728  13
  -5   5  -6 332.392 450.785  16
  -5  -5  -6 503.250 747.054  27
  -5  -5  -6 294.505 406.575  18
  -5  -5  -7 331.209 519.267  18
  -5  -5  -7 892.681 541.915  20
  -5  -5  -7 1732.56 647.405  29
  -5   5  -7 395.549 572.374  16
  -5   5  -7 466.707 450.475  13
  -5  -5  -7 715.495 533.242  27
  -5   5  -8 14703.1 746.308  16
  -5  -5  -8 13960.2 748.562  20
  -5  -5  -8 14422.0 692.725  18
  -5  -5  -9 6719.87 624.267  20
  -5   5  -9 4715.33 535.476  16
   5  -7  -9-518.274 501.741  14
   5   7  -9-492.682 424.473  16
   5   7  -8-54.5042 473.120  13
   5  -7  -8-283.245 617.662  14
   5   7  -8-383.037 573.329  16
   5  -7  -7 2525.76 775.791  14
   5   7  -7 5358.12 612.213  13
   5   7  -7 3757.25 863.342  19
   5   7  -7 4091.94 677.614  16
   5  -7  -6 2224.61 795.713  14
   5   7  -6 3334.53 600.225  16
   5   7  -6 2700.13 614.671  13
   5  -7  -6 3637.81 557.683  29
   5   7  -5 2676.36 575.704  13
   5   7  -5 3258.73 510.919  16
   5  -7  -5 1622.09 739.620  14
   5   7  -4 5374.18 490.786  13
  -5  -7   4 4893.26 487.520  28
  -5  -7   3 31072.1 2402.77   6
   5   7  -3 33757.3 1480.65   2
   5   7  -2 81.8071 758.830   2
  -5  -7   2-35.3655 1139.30   6
   5  -7  -2 472.293 1690.67   6
  -5  -7   1 16390.5 2024.17   6
   5  -7  -1 21126.1 2445.52   6
  -5  -7   0 537.177 596.440   1
  -5   7   0 109.442 541.344   2
   5  -7   0 37.1222 1915.05   6
  -5  -7   0-53.6739 1364.14   6
  -5   7  -1 53218.9 1381.27   2
  -5  -7  -1 55028.2 1526.07   1
  -5  -7  -1 55040.0 3150.28   6
  -5  -7  -2 6292.22 685.710   1
   5  -7   2 7693.39 1891.96   6
  -5   7  -2 7143.29 864.494   2
  -5  -7  -2 6879.13 1907.46   6
  -5  -7  -3 1341.13 539.568   1
   5  -7   3 1415.35 1710.38   6
  -5  -7  -3 736.027 1435.91   6
  -5  -7  -4 194.283 380.491  14
  -5  -7  -4-15.2518 385.421  29
  -5   7  -4-85.3565 391.888  13
  -5   7  -5 51066.1 916.872  13
  -5  -7  -5 47778.9 922.333  29
  -5  -7  -5 48148.4 899.056  14
  -5  -7  -5 49308.4 814.534  18
  -5  -7  -6 1360.46 929.614  27
  -5  -7  -6 1239.09 445.526  14
  -5   7  -6 1390.80 530.125  13
  -5  -7  -6 747.268 473.071  18
  -5   7  -6 1250.79 509.444  16
  -5  -7  -7 356.442 509.368  27
  -5  -7  -7 351.552 383.835  14
  -5   7  -7 101.435 521.374  13
  -5  -7  -7 436.714 509.493  18
  -5   7  -7 889.135 535.254  16
  -5   7  -8 135.947 467.821  16
  -5  -7  -8-1182.37 757.452  29
  -5   7  -8 294.668 428.936  13
   5   9  -7 634.127 747.725  19
   5   9  -7 1879.02 514.030  13
   5  -9  -7 1655.38 599.688  29
   5  -9  -7 82.3220 494.913  23
   5  -9  -6 405.615 593.750  29
   5  -9  -6-620.139 1061.89  14
   5   9  -6 1219.37 579.567  13
   5  -9  -5 1673.45 590.127  29
   5  -9  -5 454.156 1158.87  14
   5   9  -5 409.916 625.258  13
  -5  -9   4 9149.84 679.098  28
   5  -9  -4 8794.43 1324.38  14
   5   9  -4 10591.8 639.647  13
   5   9  -3 22174.6 714.465  13
  -5  -9   3 21419.7 747.983  28
   5  -9  -3 23152.8 1459.05  14
  -5  -9   2 3631.27 468.070  25
  -5  -9   2 2388.42 528.617  28
   5  -9  -2 2531.84 425.818  28
   5  -9  -1 699.874 654.808  23
   5  -9  -1 207.686 408.362  28
  -5  -9   1 372.664 408.962  28
  -5  -9   0 11686.2 520.313  28
   5  -9   0 11474.0 533.672  28
   5  -9   0 10299.6 753.187  23
  -5  -9  -1 7647.69 450.160  28
   5  -9   1 7852.31 529.512  28
   5  -9   2 852.862 441.197  28
  -5  -9  -2 1071.55 360.889  29
  -5   9  -3 1814.38 455.364  13
  -5  -9  -3 1568.21 444.483  29
   5  -9   3 1611.79 469.842  28
  -5  -9  -4 13819.1 652.352  29
   5  -9   4 14528.3 606.155  28
  -5   9  -4 15607.4 658.424  13
  -5   9  -5 10667.6 684.648  13
  -5  -9  -5 8745.81 641.520  29
  -5   9  -6 75.0837 574.221  13
  -5  -9  -6 746.983 883.513  27
  -5  -9  -7 2015.45 566.991  29
  -5   9  -7 1957.32 472.397  13
   5 -11  -6 1060.44 320.759  23
   5 -11  -6 1110.18 460.714  29
   5  11  -6 569.013 403.428  13
   5  11  -6 79.8415 533.483  19
   5 -11  -5 1218.20 532.801  23
   5 -11  -5 701.235 523.348  29
   5  11  -5 744.731 473.330  13
   5 -11  -4 7827.07 613.697  29
   5 -11  -4 8010.67 802.000  23
   5  11  -4 9537.33 579.881  13
  -5 -11   4 6907.41 660.897  28
  -5 -11   3-92.6413 676.111  28
  -5 -11   3 155.493 566.512  25
  -5 -11   2 9718.73 734.562  28
  -5 -11   2 10049.7 688.770  25
   5 -11  -2 10768.6 511.098  28
   5 -11  -2 11107.6 927.740  23
  -5 -11   1 351.027 575.431  25
  -5 -11   1-349.797 598.790  28
   5 -11  -1 1052.74 733.082  23
   5 -11  -1 392.591 470.347  28
  -5 -11   0 1446.82 543.653  28
   5 -11   0 2113.09 535.282  28
  -5 -11  -1 7485.62 540.699  28
  -5 -11  -1 8514.87 628.738  25
   5 -11   1 7071.57 611.925  28
  -5 -11  -2 6373.46 452.198  29
   5 -11   2 5942.00 600.115  28
  -5 -11  -2 5776.20 565.970  25
   5 -11   3 1162.03 518.310  28
  -5 -11  -3 486.263 867.755  15
  -5 -11  -3 739.780 483.854  25
  -5 -11  -3 650.020 429.878  29
   5 -11   4 8408.09 574.567  28
  -5  11  -4 9267.36 538.518  13
  -5 -11  -4 10255.9 493.940  29
  -5 -11  -5 6329.81 435.819  29
  -5  11  -5 5092.91 480.833  13
  -5  11  -6 3710.35 389.510  13
  -5 -11  -6 3129.39 432.053  29
   5 -13  -3 6656.96 371.361  29
   5  13  -3 8981.36 390.307  19
   5 -13  -2 962.747 359.353  25
   5 -13  -2 1096.43 315.744  29
  -5 -13   1-732.570 566.750  25
   5 -13  -1 198.893 287.497  29
   5 -13  -1 111.606 351.502  28
  -5 -13   1-736.785 475.544  28
   5 -13   0 1119.93 418.302  28
  -5 -13   0-229.563 561.089  25
  -5 -13  -1 9616.84 620.270  25
   5 -13   1 10382.8 539.692  28
   5 -13   2-61.9694 433.954  28
   5 -13   2 265.348 365.240  25
   5 -13   3 643.203 377.035  28
   6   0 -10 1993.32 528.791  14
   6   0 -10 2635.41 871.898  17
   6   0  -9-37.9292 459.776  20
   6   0  -9-2209.22 1549.39  17
   6   0  -8 7900.60 605.380  20
   6   0  -7 95.3301 466.313  20
   6   0  -7 32.3839 473.193  16
   6   0  -6 6056.09 1099.59  10
   6   0  -5 176.269 685.399  10
   6   0  -5 135.730 440.763   5
   6   0  -4 114012. 1736.86   4
   6   0  -4 114480. 1524.12   5
  -6   0   4 113311. 2764.63   3
   6   0  -4 107333. 2210.48  10
  -6   0   3 851.620 972.381   3
   6   0  -3 25.0510 426.588  10
   6   0  -3 89.1784 292.968   4
   6   0  -3 22.9518 308.247   5
   6   0  -2 34690.3 467.277   2
  -6   0   2 60950.7 2004.61   3
  -6   0   1 655.951 865.727   3
  -6   0   1 301.335 214.145   8
  -6   0   0 284402. 2846.95   8
  -6   0   0 284812. 3028.33   3
  -6   0  -1 293.465 249.430   1
  -6   0  -1 740.343 287.284   3
  -6   0  -1 258.509 753.335   8
  -6   0  -1 398.375 334.422   7
  -6   0  -2 171425. 1506.73   1
  -6   0  -2 162507. 1566.01  10
  -6   0  -3-112.311 928.464   8
  -6   0  -3-11.6064 325.877  10
  -6   0  -4 211554. 2478.74  10
  -6   0  -4 249739. 4205.24   8
  -6   0  -5 66.3560 632.913  10
  -6   0  -5 210.496 962.796   8
  -6   0  -6 15308.6 1063.58  10
  -6   0  -7-134.115 397.357  16
  -6   0  -7-173.235 453.027  20
  -6   0  -7 65.7711 407.522  18
  -6   0  -8 2654.11 556.336  20
  -6   0  -8 4222.41 510.883  18
  -6   0  -8 2864.19 491.442  16
  -6   0  -9 1248.04 490.689  20
  -6   0 -10 6252.00 430.229  20
   6   2 -10-354.143 680.991  17
   6  -2 -10 950.957 767.810  17
   6  -2 -10 441.051 474.094  14
   6  -2  -9 559.637 574.791  20
   6  -2  -9 1842.43 1379.36  17
   6  -2  -9 1607.24 804.860  14
   6   2  -9-842.847 579.174  16
   6  -2  -8 243.550 627.038  20
   6  -2  -8-675.881 1397.30  17
   6   2  -8-173.247 659.839  16
   6  -2  -7 9017.50 646.010  20
   6  -2  -7 8114.41 1211.87  17
   6   2  -7 9141.51 647.821  16
   6   2  -6 8350.27 1350.89  10
   6   2  -6 8683.86 1089.09   4
   6  -2  -6 9200.36 1542.25   9
   6  -2  -6 10880.4 567.738  20
   6  -2  -6 7103.40 894.582  17
   6  -2  -6 5065.19 1224.18  10
   6   2  -5 1880.45 848.021  10
   6  -2  -5 1977.47 1010.65   9
   6   2  -5 2007.30 544.824   5
   6  -2  -5 1292.79 710.827  10
   6   2  -5 2126.51 751.740   4
   6   2  -4 15486.6 737.833   5
  -6   2   4 12270.9 1422.70   3
   6  -2  -4 11802.8 938.206  10
   6  -2  -3 102313. 2438.42   9
   6   2  -3 102449. 1494.74   2
   6   2  -3 91184.1 1336.29   5
  -6   2   3 94766.6 2114.72   3
   6  -2  -3 93621.4 2517.37   6
  -6   2   2 56570.2 1226.09   3
   6  -2  -2 60985.2 1589.47   9
   6   2  -2 52151.1 939.424   5
   6  -2  -2 56093.7 1674.29   6
  -6  -2   2 60339.8 1253.06   3
  -6   2   1 39037.7 865.655   3
  -6   2   1 39099.3 613.398   8
  -6   2   0 68204.1 918.670   8
   6  -2   0 60790.6 1170.51   6
  -6  -2   0 58867.9 1190.95   6
  -6   2   0 64144.9 754.444   1
  -6  -2   0 64223.6 1712.38   1
  -6   2  -1 277519. 2066.77   8
  -6  -2  -1 249058. 2565.86   8
  -6  -2  -1 240088. 2855.82   6
  -6  -2  -1 288388. 2639.97   1
  -6   2  -1 290573. 1278.87  10
  -6  -2  -2 6090.24 636.125   9
  -6  -2  -2 5529.05 710.915   8
  -6   2  -2 8348.09 311.281   3
  -6  -2  -2 7286.68 1070.78   7
  -6  -2  -2 7528.44 833.291   6
  -6  -2  -2 6949.82 578.756   1
  -6   2  -2 8519.75 624.620   8
  -6  -2  -3 33644.4 1637.16   7
  -6  -2  -3 31557.0 1375.05   9
  -6  -2  -3 33053.5 909.659   1
  -6   2  -3 32631.9 1071.48   8
  -6  -2  -3 29503.0 1530.84   6
  -6  -2  -4 27819.5 1298.17   8
  -6   2  -4 33743.5 1447.13   8
  -6  -2  -4 36004.3 1710.18   7
  -6  -2  -4 33859.8 1675.87   9
  -6   2  -4 41098.9 1095.53  10
  -6  -2  -5 98475.8 3010.82   9
  -6  -2  -5 101230. 3072.30   7
  -6   2  -5 96907.0 3231.20   8
  -6   2  -5 106543. 1900.98  10
  -6  -2  -6 5538.03 1270.74   9
  -6  -2  -6 5079.02 1284.01   7
  -6  -2  -6 5650.72 435.696  20
  -6   2  -6 6165.90 822.454  10
  -6   2  -6 5748.91 419.315  16
  -6  -2  -7 2665.77 486.902  18
  -6  -2  -7 1631.24 835.895  29
  -6   2  -7 2944.80 435.511  20
  -6   2  -7 2532.85 513.424  16
  -6  -2  -7 2688.57 514.747  20
  -6  -2  -8 1247.27 616.559  20
  -6   2  -8 1163.29 452.159  20
  -6  -2  -8 1354.73 553.890  18
  -6   2  -8 802.859 546.522  16
  -6   2  -9 18677.4 556.676  20
  -6   2  -9 19213.0 659.914  16
  -6   2 -10 1209.92 364.014  16
  -6  -2 -10 1477.41 433.841  20
   6  -4  -9 608.540 614.252  14
   6  -4  -9 1139.92 953.772  17
   6   4  -8-880.786 729.557  16
   6  -4  -8 1573.54 1147.22  17
   6  -4  -8-87.5533 753.915  20
   6  -4  -8-174.006 727.739  14
   6   4  -7 12219.0 623.261  13
   6  -4  -7 10468.8 764.843  20
   6  -4  -7 6048.68 739.651  14
   6  -4  -7 16782.6 1341.06  17
   6   4  -7 11019.2 748.279  16
   6  -4  -6 688.724 963.439  17
   6   4  -6-421.387 503.035  13
   6  -4  -6 33.3454 526.918  20
   6   4  -6 406.932 566.568  19
   6   4  -6 917.674 519.473  16
   6  -4  -5 1602.32 1216.53   9
   6   4  -5 2377.68 832.009   4
   6  -4  -4 1734.54 1079.63   9
   6   4  -4 1420.08 694.276   2
   6   4  -4 1489.59 570.135   5
   6  -4  -4 1115.17 1142.78   6
  -6   4   4 1526.39 650.689   3
   6   4  -3 104071. 1806.10   2
  -6   4   3 109853. 1871.39   3
   6   4  -3 102135. 1578.22   5
   6  -4  -3 110455. 3212.08   6
   6   4  -2 3428.74 426.047   5
   6  -4  -2 4206.21 1097.44   6
  -6   4   1 3249.03 260.658   2
  -6  -4   1 2983.07 855.370   6
   6  -4  -1 2937.10 870.559   6
   6   4  -1 2815.46 354.810   5
  -6   4   0 9468.60 420.151   2
  -6  -4   0 7538.73 891.284   1
   6  -4   0 9273.31 940.323   6
  -6   4   0 10066.0 301.746   4
   6   4   0 8435.18 377.631   5
  -6  -4   0 9583.07 984.719   6
   6   4   1 94271.1 832.499   5
  -6  -4  -1 95841.5 1836.73   1
  -6  -4  -1 98747.5 2472.74   6
   6  -4   1 110828. 2677.12   6
  -6   4  -1 108085. 1373.65   2
  -6   4  -1 99388.5 1074.67   4
  -6   4  -2 47.7589 339.056   4
  -6  -4  -2-641.842 638.664   1
  -6  -4  -2 7.24716 895.735   6
  -6  -4  -3 10523.0 760.194   1
  -6   4  -3 11096.6 693.475   4
  -6  -4  -3 11192.4 1382.50   6
  -6   4  -3 13339.1 622.600  10
  -6  -4  -4 274.910 871.053   9
  -6   4  -4 337.476 428.111  10
  -6   4  -4 1757.58 717.244   8
  -6  -4  -4 26.6994 1056.07   6
  -6   4  -5 31408.7 1596.61   8
  -6  -4  -5 35030.7 2266.82   9
  -6   4  -5 36078.1 1248.57  10
  -6  -4  -6 2870.03 449.354  20
  -6   4  -6 2929.54 411.345  13
  -6  -4  -6 3217.51 681.451  27
  -6   4  -6 2990.52 446.932  16
  -6  -4  -6 3666.95 485.389  29
  -6  -4  -7 5616.65 744.749  29
  -6  -4  -7 4471.92 618.544  27
  -6   4  -7 6333.10 629.319  16
  -6  -4  -7 6991.67 637.185  20
  -6   4  -7 7261.76 484.822  13
  -6  -4  -7 5633.40 565.719  18
  -6   4  -8 1082.36 614.022  16
  -6  -4  -8 2540.82 638.347  20
  -6  -4  -8 1609.43 614.147  18
  -6  -4  -9 1658.58 625.740  20
  -6   4  -9 7648.94 556.002  16
   6  -6  -9 2231.85 553.726  14
   6   6  -9 61.7707 506.522  16
   6   6  -8 1155.94 515.207  13
   6  -6  -8 130.628 777.935  14
   6   6  -8 1534.82 663.237  16
   6  -6  -7 22.2413 728.461  14
   6   6  -7 1307.58 561.193  13
   6   6  -7-570.381 866.234  19
   6   6  -7-308.509 701.046  16
   6   6  -6 18652.5 754.067  13
   6  -6  -6 19073.0 825.187  20
   6   6  -6 20516.0 779.118  16
   6   6  -6 18305.2 741.518  19
   6   6  -5-107.276 500.592  13
   6  -6  -5 68.5064 520.836  20
   6  -6  -5 302.425 612.044  14
   6   6  -5 394.275 452.764  16
   6   6  -4 6122.78 981.602   2
  -6   6   4 7259.85 886.899   3
   6  -6  -4 6172.86 1632.72   6
   6  -6  -3 679.427 1143.62   6
  -6  -6   3 2189.88 1026.22   1
   6   6  -3 454.117 771.149   2
  -6  -6   2 112693. 3299.09   6
  -6  -6   2 90134.0 2740.64   1
  -6  -6   1 27134.1 1878.43   6
   6  -6  -1 31684.0 2026.48   6
  -6   6   0 896.429 439.553   2
  -6  -6   0 189.931 799.955   1
   6  -6   0 1110.79 1132.18   6
  -6  -6   0 828.575 1149.29   6
  -6   6  -1 5936.04 638.057   2
  -6  -6  -1 6767.07 740.511   1
   6  -6   1 6727.99 1401.32   6
  -6  -6  -1 4598.24 1337.33   6
  -6  -6  -2 64884.0 1595.49   1
  -6   6  -2 73929.5 1336.40   4
   6  -6   2 76726.1 3107.21   6
  -6   6  -2 73771.7 1630.89   2
  -6  -6  -2 67394.8 3049.34   6
  -6   6  -3 9256.00 702.587   4
  -6  -6  -3 8787.71 805.591   1
  -6  -6  -3 7706.88 1549.33   6
  -6   6  -4 6552.95 804.827   8
  -6   6  -4 6193.20 771.800   4
  -6  -6  -4 4743.78 1398.36   6
  -6  -6  -5 7364.64 441.017  14
  -6   6  -5 6879.80 519.834  13
  -6  -6  -5 6276.41 508.700  29
  -6  -6  -5 6698.07 1014.57  27
  -6   6  -5 8035.26 484.707  16
  -6  -6  -6 22901.4 725.508  29
  -6  -6  -6 23075.7 1182.94  27
  -6  -6  -6 18417.9 647.303  18
  -6   6  -6 19459.7 683.805  13
  -6   6  -6 20082.5 709.330  16
  -6  -6  -7 7105.74 696.506  27
  -6  -6  -7 8706.82 628.227  20
  -6  -6  -7 8503.23 642.355  18
  -6   6  -7 8541.07 608.548  13
  -6  -6  -7 9573.48 775.269  29
  -6   6  -7 8767.53 680.484  16
  -6   6  -8 240.182 428.257  13
  -6  -6  -8-16.8531 553.593  20
  -6  -6  -8 1917.40 553.476  18
  -6  -6  -8-337.589 805.656  29
  -6   6  -8 2229.70 561.880  16
  -6  -6  -9-199.156 478.964  20
  -6   6  -9-74.6933 444.628  16
   6   8  -8 381.593 461.577  13
   6  -8  -8 235.445 700.560  14
   6   8  -8 131.482 476.494  16
   6  -8  -7 5028.36 651.717  29
   6   8  -7 6528.93 825.120  19
   6   8  -7 10210.5 671.454  13
   6  -8  -7 10096.0 951.718  14
   6   8  -7 9284.87 689.401  16
   6  -8  -6 1885.58 964.892  14
   6  -8  -6 673.725 564.622  29
   6   8  -6 4312.77 574.483  19
   6   8  -6 3066.92 655.559  13
   6   8  -6-810.568 647.953  16
   6  -8  -5 8720.79 623.130  29
   6  -8  -5 10081.4 1138.64  14
   6   8  -5 8140.46 709.590  13
   6  -8  -4 4473.44 951.219  14
  -6  -8   4 3312.82 562.222  28
   6   8  -4 3761.27 535.375  13
   6  -8  -3 22999.0 1226.87  14
  -6  -8   3 22647.3 650.097  25
   6   8  -3 19467.7 643.984  13
  -6  -8   3 19870.2 704.869  28
   6  -8  -2 23990.8 1133.14  14
  -6  -8   2 20349.0 635.157  28
  -6  -8   2 23110.4 614.952  25
   6  -8  -2 19662.9 548.875  22
   6  -8  -1 33286.2 2783.67   6
  -6  -8   1 25440.1 2265.66   6
  -6  -8   0 2160.44 1576.63   6
   6  -8   0 2192.18 1597.03   6
  -6  -8  -1 23135.4 2368.84   6
  -6   8  -1 22487.7 1123.17   2
   6  -8   1 24084.6 2430.63   6
  -6  -8  -2 2060.59 309.861  29
   6  -8   2 1514.46 363.778  28
  -6   8  -2 1608.85 378.514  13
  -6  -8  -3 82.0658 370.401  29
  -6   8  -3 73.5049 402.159  13
   6  -8   3 82.3345 377.442  28
  -6   8  -4 15401.9 632.185  13
  -6  -8  -4 14951.0 611.661  29
   6  -8   4 16007.6 569.006  28
  -6  -8  -5 7802.35 542.114  14
  -6   8  -5 8710.01 653.990  13
  -6   8  -6 579.205 582.189  13
  -6  -8  -6 727.521 460.016  18
  -6   8  -6 1242.79 484.720  16
  -6  -8  -6 387.724 907.882  27
  -6  -8  -7 1025.62 634.382  29
  -6   8  -7 1253.46 526.342  13
  -6  -8  -7 1374.21 503.952  27
  -6  -8  -7 2928.33 455.944  18
  -6   8  -7 1494.43 471.941  16
  -6   8  -8 863.510 374.581  13
  -6   8  -8 224.743 377.889  16
   6  10  -7 4185.55 467.779  13
   6  10  -6-323.993 532.613  13
   6 -10  -6-333.117 522.199  23
   6  10  -6 45.2011 538.704  19
   6 -10  -6 302.970 551.449  29
   6 -10  -5-447.889 755.159  23
   6 -10  -5-81.1584 603.825  29
   6  10  -5 943.846 554.951  13
  -6 -10   4 6408.55 722.072  28
   6 -10  -4 4926.76 908.793  23
  -6 -10   3 29015.0 861.419  25
   6  10  -3 31126.0 805.735  13
  -6 -10   2-327.728 600.612  28
   6 -10  -2 132.448 434.462  28
   6 -10  -2-199.916 786.511  23
  -6 -10   2 656.644 586.609  25
  -6 -10   1 507.553 567.888  28
   6 -10  -1 179.086 779.231  23
  -6 -10   1 1768.47 567.663  25
   6 -10  -1 916.652 507.193  28
  -6 -10   0 8158.05 580.795  25
  -6 -10   0 7734.35 564.567  28
   6 -10   0 7605.19 627.086  28
  -6 -10  -1 15039.0 594.244  28
  -6 -10  -1 15636.1 656.496  25
  -6 -10  -2 2166.14 501.240  25
  -6 -10  -2 2210.15 410.389  29
   6 -10   2 1735.67 521.607  28
  -6 -10  -3 1592.64 772.718  15
  -6 -10  -3 554.094 476.115  29
   6 -10   3 1765.50 506.282  28
  -6  10  -3 1980.35 502.769  13
   6 -10   4 16881.4 662.332  28
  -6  10  -4 17743.9 694.126  13
  -6 -10  -5 14033.0 579.125  29
  -6 -10  -5 14300.9 1369.17  27
  -6 -10  -6 1429.37 487.988  29
  -6 -10  -6 1485.23 623.846  27
  -6  10  -7 596.246 342.555  13
  -6 -10  -7-456.431 462.294  29
   6  12  -5 2622.35 437.018  19
   6 -12  -5 2628.55 376.881  29
   6 -12  -4 448.486 403.481  29
   6 -12  -4 1080.55 474.756  23
   6 -12  -3 1423.17 627.973  23
   6 -12  -3 1045.54 428.805  29
  -6 -12   2 249.218 617.351  28
   6 -12  -2 1335.22 361.605  28
  -6 -12   2 381.838 649.519  25
   6 -12  -1 1217.40 456.669  28
  -6 -12   1 337.133 660.540  25
  -6 -12   1 449.755 569.511  28
  -6 -12   0 3783.70 535.410  28
  -6 -12   0 3036.32 701.143  25
   6 -12   0 4607.51 538.047  28
  -6 -12  -1 1050.66 610.745  25
   6 -12   1 1458.33 562.457  28
  -6 -12  -2 588.285 676.515  15
   6 -12   2 451.509 522.847  28
  -6 -12  -2-303.282 572.668  25
   6 -12   3 1576.35 480.286  28
  -6 -12  -3 2970.47 321.739  29
   6 -12   4 1132.38 399.861  28
  -6 -12  -4 1412.93 319.681  29
   7  -1 -10 4203.79 571.231  14
   7   1 -10 3802.29 657.111  17
   7  -1  -9-220.323 1176.56  17
   7   1  -9-608.349 598.855  16
   7   1  -8-361.404 635.967  16
   7  -1  -8 71.4557 617.751  20
   7  -1  -8-1397.23 1173.15  17
   7  -1  -7 20345.3 742.266  20
   7   1  -7 21223.7 804.119  16
   7  -1  -6 27906.6 1925.33   9
   7   1  -6 29139.0 1108.70   5
   7  -1  -5 6040.46 1089.41   9
   7   1  -5 6786.48 832.335   4
   7  -1  -5 4404.97 813.418  10
   7   1  -5 6480.27 658.031   5
   7   1  -5 6432.48 1071.80  10
   7  -1  -4 5466.69 892.757   9
   7   1  -4 4466.57 509.036   5
   7  -1  -4 5170.59 470.670   5
  -7  -1   4 5311.79 834.824   3
   7   1  -4 5545.44 605.277   4
   7  -1  -4 3636.57 638.689  10
  -7   1   3 138080. 3050.78   3
   7   1  -3 143817. 1660.20   5
  -7  -1   3 127829. 2629.03   3
   7  -1  -3 163703. 2776.27   9
   7  -1  -3 110573. 1904.52  10
   7  -1  -3 143893. 1604.02   5
   7  -1  -2 108290. 1729.30   9
  -7   1   2 91835.4 2283.96   3
  -7  -1   2 93576.9 2232.12   3
   7  -1  -2 107248. 868.756   4
   7  -1  -2 90062.7 1382.34  10
   7  -1  -1 123193. 1522.60   6
  -7   1   1 123501. 2172.48   3
   7  -1  -1 118204. 1023.13  10
  -7  -1   0 2987.24 451.230   8
  -7   1   0 3535.14 578.546   3
  -7   1   0 5509.20 416.259   7
   7  -1   0 4763.50 249.613   6
  -7  -1   0 5261.35 253.725   6
  -7  -1   0 6472.22 691.088   1
  -7  -1   0 3240.68 436.859   3
  -7   1   0 3588.58 500.595   8
  -7  -1  -1 42608.3 1069.21   1
  -7   1  -1 45675.9 1186.59   8
  -7   1  -1 32710.7 1014.27   3
  -7  -1  -1 54734.3 1535.78   7
  -7   1  -1 49601.2 752.863   1
  -7  -1  -1 53972.3 1543.77   8
  -7  -1  -1 38585.5 763.839   9
  -7  -1  -1 40323.1 881.414   6
  -7   1  -2 108429. 1988.02   8
  -7  -1  -2 104195. 1987.72   7
  -7   1  -2 119838. 1186.07   1
  -7   1  -2 118064. 1279.40   3
  -7  -1  -2 118609. 1546.31   1
  -7  -1  -3 20535.6 1061.11   9
  -7  -1  -3 22425.9 1115.53   7
  -7  -1  -3 22757.0 782.407   1
  -7   1  -3 17842.2 1271.50   8
  -7  -1  -3 20322.3 846.180  10
  -7   1  -3 23984.5 728.365  10
  -7  -1  -4 53865.8 1893.86   9
  -7  -1  -4 57972.2 1817.49   7
  -7  -1  -4 57634.6 1471.94  10
  -7   1  -4 59390.3 1284.35  10
  -7  -1  -5 22933.9 1503.75   9
  -7   1  -5 28310.6 1838.44   8
  -7  -1  -5 25572.0 1498.48   7
  -7  -1  -5 23841.8 1153.22  10
  -7   1  -5 28281.2 1167.68  10
  -7  -1  -6 13628.0 1384.14   9
  -7  -1  -6 15938.9 1470.82   7
  -7   1  -6 16011.7 1096.72  10
  -7  -1  -7 4841.64 533.365  20
  -7   1  -7 5104.51 491.519  20
  -7  -1  -7 5451.41 489.866  18
  -7   1  -7 5594.11 479.066  16
  -7  -1  -8 1260.29 609.472  20
  -7   1  -8 1104.43 522.041  20
  -7  -1  -8 2019.70 527.283  18
  -7   1  -8 1235.43 499.060  16
  -7   1  -9 12883.9 570.905  20
  -7   1  -9 12420.4 594.153  16
  -7  -1 -10 824.667 400.159  20
  -7   1 -10 1196.97 317.527  20
   7  -3 -10 1763.27 503.727  14
   7   3 -10 1944.15 483.099  17
   7  -3  -9 4906.31 812.951  14
   7  -3  -9 2274.33 989.501  17
   7  -3  -8 2358.99 766.209  20
   7   3  -8 497.401 749.743  16
   7  -3  -7-390.074 905.584  17
   7  -3  -7-184.715 666.323  20
   7   3  -7 274.401 590.749  16
   7   3  -6 29104.3 749.344  13
   7  -3  -6 28326.4 800.381  20
   7  -3  -6 27401.9 1141.99  17
  -7   3   5-443.980 1147.52   3
   7  -3  -5 298.331 956.830   9
   7   3  -5 402.157 671.707   4
   7   3  -5 971.848 625.908   5
   7  -3  -4 3910.29 935.834   9
   7   3  -4 3441.85 607.367   5
   7  -3  -4 2858.79 1011.80   6
  -7   3   4 1583.13 906.329   3
   7  -3  -3 31162.2 1467.31   9
   7   3  -3 32182.5 1019.49   2
  -7   3   3 31967.0 1261.54   3
   7   3  -3 28614.3 916.354   5
   7  -3  -3 29695.9 1569.78   6
   7   3  -2 184644. 1833.41   5
   7  -3  -2 182224. 3003.09   6
   7  -3  -1 88886.7 1906.32   6
   7   3  -1 81206.8 1140.15   5
  -7  -3   0 16420.4 1078.58   1
   7  -3   0 17542.1 818.973   6
  -7  -3   0 17843.5 863.487   6
   7   3   0 16503.4 514.575   5
  -7  -3  -1 67690.3 1647.05   1
  -7  -3  -1 74335.5 1789.26   6
  -7  -3  -2 22363.6 1045.33   8
  -7  -3  -2 19046.7 1140.22   6
  -7  -3  -2 19936.6 840.522   1
  -7   3  -2 22110.3 865.687   8
  -7   3  -3 225.420 312.405  10
  -7   3  -3 1272.10 616.409   8
  -7  -3  -3 1129.53 621.202   8
  -7  -3  -3 8.90695 578.899   9
  -7  -3  -3 834.233 1154.03   7
  -7  -3  -3 221.381 501.293   1
  -7  -3  -3 12.6829 762.384   6
  -7   3  -4 10263.1 907.624   8
  -7  -3  -4 13522.9 1560.64   7
  -7  -3  -4 9989.26 1099.09   9
  -7  -3  -4 12106.4 938.419   8
  -7   3  -4 13132.1 709.277  10
  -7  -3  -5 8977.28 1267.96   9
  -7  -3  -5 11005.2 1653.29   7
  -7   3  -5 10343.7 729.454  10
  -7  -3  -6 33522.4 1012.04  27
  -7  -3  -6 32826.2 739.430  20
  -7   3  -6 31419.9 695.560  16
  -7  -3  -7-860.823 769.022  29
  -7  -3  -7-248.667 507.890  18
  -7  -3  -7-117.080 547.024  20
  -7   3  -7-265.715 399.090  20
  -7  -3  -7-217.504 549.847  27
  -7   3  -7-469.121 563.700  16
  -7  -3  -8 1585.91 681.748  20
  -7   3  -8 1313.28 421.440  20
  -7  -3  -8 1157.61 596.347  18
  -7   3  -8 947.430 593.565  16
  -7  -3  -9-794.207 686.911  20
  -7   3  -9 5356.05 535.107  16
  -7  -3 -10 2909.74 439.547  20
   7   5  -9-926.983 589.196  16
   7   5  -8 699.756 554.142  13
   7  -5  -8 1339.92 834.682  14
   7   5  -8-863.853 808.654  16
   7  -5  -7 15950.6 1008.19  14
   7  -5  -7 14938.0 891.566  20
   7   5  -7 17018.6 744.441  13
   7   5  -7 15747.5 886.958  16
   7  -5  -6 5510.90 763.678  14
   7  -5  -6 3063.67 679.050  20
   7  -5  -6 5233.71 921.031  17
   7   5  -6 2872.61 579.084  13
   7   5  -6 4635.27 644.472  19
   7   5  -6 3787.17 598.785  16
   7  -5  -5 4025.70 630.457  14
   7   5  -5 2467.92 442.801  13
   7  -5  -5 2818.01 494.519  20
   7  -5  -5 5386.13 858.043  17
   7   5  -5 3152.35 434.322  16
   7   5  -5 4684.31 437.639  19
   7   5  -4 25877.5 1118.38   5
  -7   5   4 25951.4 1301.91   3
   7  -5  -4 21666.9 1769.72   6
   7   5  -4 25694.9 1310.61   2
   7   5  -3 81810.9 1583.99   5
   7  -5  -3 81319.2 2769.56   6
   7   5  -3 81798.0 1851.32   2
   7   5  -2 69908.8 1317.41   5
   7  -5  -2 77845.8 2575.66   6
   7   5  -1 22984.9 709.073   5
   7  -5  -1 25547.2 1482.53   6
  -7  -5   1 21909.2 1324.25   6
  -7  -5   1 22615.3 1460.48   1
  -7   5   0 47685.0 911.472   2
   7  -5   0 45359.9 1781.92   6
  -7  -5   0 43367.9 1747.12   6
  -7   5  -1 21150.1 787.154   2
  -7  -5  -1 20734.9 1174.79   1
   7  -5   1 20827.3 1409.09   6
  -7  -5  -1 19796.9 1377.97   6
  -7   5  -2 36840.4 913.200   4
  -7  -5  -2 34489.8 1881.96   6
  -7  -5  -2 33913.5 1276.55   1
  -7   5  -3 15771.0 789.219   4
  -7  -5  -3 13949.9 851.033   1
  -7  -5  -3 14316.5 1461.75   6
  -7   5  -4 8292.05 956.167   8
  -7  -5  -4 5458.80 1244.85   6
  -7  -5  -5 35463.3 744.975  29
  -7   5  -5 36431.8 726.069  13
  -7  -5  -6 31861.4 800.385  20
  -7   5  -6 31032.6 737.741  13
  -7   5  -6 31232.9 789.113  16
  -7  -5  -6 30533.1 831.866  29
  -7  -5  -7 964.402 707.748  29
  -7  -5  -7 1139.06 636.359  27
  -7  -5  -7 2151.62 582.519  20
  -7   5  -7 1896.13 499.356  13
  -7  -5  -7 570.699 556.125  18
  -7   5  -7 644.614 623.648  16
  -7  -5  -8-823.289 658.999  20
  -7  -5  -8 888.905 608.450  18
  -7   5  -8 566.631 615.232  16
  -7  -5  -9 5251.63 567.499  20
  -7   5  -9 5310.46 524.832  16
   7  -7  -8 355.069 699.219  14
   7  -7  -7 10674.2 982.179  14
   7   7  -7 8963.13 708.093  13
   7   7  -7 8152.65 755.356  16
   7  -7  -6-24.8082 515.721  29
   7   7  -6 2437.47 657.816  13
   7   7  -6 2375.44 567.292  19
   7   7  -6-773.851 702.816  16
   7  -7  -5-1044.60 933.533  14
   7   7  -5-306.279 622.100  13
   7   7  -5 29.7412 561.958  16
  -7  -7   4 792.293 495.590  28
   7  -7  -4 557.104 822.362  14
   7   7  -4 1330.37 451.468  13
   7  -7  -3 92458.6 3438.99   6
   7   7  -3 90376.1 2356.38   2
   7   7  -2 172.531 711.369   2
  -7  -7   2 526.840 934.042   6
   7  -7  -2 442.013 1096.70   6
  -7  -7   1 28539.8 1941.17   6
   7  -7  -1 34215.2 2246.99   6
  -7  -7   0 730.436 837.457   1
   7  -7   0-437.272 1271.81   6
  -7  -7   0 21.3531 1026.12   6
  -7   7  -1 132497. 2140.65   2
   7  -7   1 126837. 3808.30   6
  -7  -7  -1 125705. 2624.80   1
  -7  -7  -2 9143.68 957.536   1
   7  -7   2 9046.66 1527.83   6
  -7  -7  -2 8806.46 1565.03   6
  -7  -7  -3 1535.25 760.801   1
  -7   7  -3 406.857 342.571  13
   7  -7   3 706.191 1084.48   6
  -7  -7  -3 775.686 1087.64   6
  -7  -7  -4 164.957 441.163  29
  -7  -7  -4 674.819 374.777  14
  -7   7  -4 437.325 414.738  13
  -7  -7  -5 40526.1 850.513  29
  -7  -7  -5 37022.7 1396.45  27
  -7   7  -5 36434.4 827.492  13
  -7   7  -5 41098.9 846.608  16
  -7  -7  -6-45.8513 852.217  27
  -7   7  -6 302.111 563.445  13
  -7  -7  -6 1454.96 594.932  29
  -7  -7  -6-80.0539 516.367  18
  -7   7  -6-84.8936 505.804  16
  -7  -7  -7 1784.36 684.617  29
  -7  -7  -7 875.138 603.469  27
  -7   7  -7 95.4640 564.150  13
  -7  -7  -7 450.201 554.983  18
  -7   7  -7 1006.53 536.933  16
  -7   7  -8 133.369 401.989  13
  -7   7  -8-335.555 478.016  16
   7   9  -7-421.066 559.066  13
   7  -9  -7-311.869 848.704  14
   7  -9  -7 1280.51 536.157  23
   7  -9  -6 2009.55 1079.83  14
   7   9  -6 2012.33 653.094  13
   7  -9  -6 2480.63 595.929  29
   7   9  -6 2039.54 588.946  19
   7  -9  -5 10355.1 1314.20  14
   7   9  -5 9352.82 705.230  13
   7   9  -4 8450.05 639.508  13
   7  -9  -4 10015.2 1322.49  14
   7  -9  -3 2874.37 1184.57  14
   7  -9  -3 3470.42 866.510  23
   7   9  -3 3862.57 513.257  13
  -7  -9   3 2142.86 605.766  25
  -7  -9   3 1274.54 662.925  28
  -7  -9   2 1559.33 588.433  28
  -7  -9   2 3264.30 539.677  25
   7  -9  -2 3826.11 827.841  23
   7  -9  -2 2138.81 468.132  28
  -7  -9   1 7104.12 539.478  28
   7  -9  -1 7423.64 519.173  28
   7  -9  -1 7246.90 831.762  23
   7  -9   0 3326.64 470.623  28
  -7  -9   0 3071.75 468.780  28
  -7  -9  -1 128.134 372.355  28
  -7  -9  -1 1356.28 454.192  25
   7  -9   1 161.320 456.795  28
  -7  -9  -2 36959.3 683.034  29
  -7   9  -2 38501.1 778.367  13
   7  -9   3 21403.3 702.806  28
  -7  -9  -3 22011.1 651.444  29
  -7  -9  -3 22742.0 994.777  15
  -7  -9  -4 671.849 536.814  29
   7  -9   4 2248.16 476.070  28
  -7   9  -4 2303.69 580.651  13
  -7   9  -5 995.212 612.246  13
  -7  -9  -5 2953.19 528.283  29
  -7   9  -6 7281.84 638.511  13
  -7  -9  -6 8926.67 638.573  29
  -7  -9  -7-209.953 562.890  29
  -7   9  -7 994.055 448.016  13
   7  11  -6 3510.08 437.049  13
   7  11  -6 3897.65 521.589  19
   7 -11  -5 880.318 499.994  29
   7 -11  -5 1403.15 594.644  23
   7  11  -5 1470.52 509.527  13
   7 -11  -4 1816.06 557.175  29
   7  11  -4 2685.18 555.934  13
   7 -11  -4 2041.97 807.620  23
  -7 -11   3 4955.71 669.465  25
  -7 -11   3 4215.38 732.457  28
   7 -11  -3 4417.20 953.497  23
  -7 -11   2 5081.90 743.489  28
   7 -11  -2 3854.37 952.606  23
   7 -11  -2 7069.00 510.414  28
  -7 -11   2 6350.14 741.929  25
  -7 -11   1-879.068 673.629  28
  -7 -11   1 655.954 689.607  25
   7 -11  -1 1087.64 531.436  28
   7 -11  -1-1175.95 1006.79  23
   7 -11   0 2728.63 588.012  28
  -7 -11   0 2054.36 570.806  28
  -7 -11   0 2969.53 676.712  25
   7 -11   1 9220.69 676.532  28
  -7 -11  -1 10177.6 721.860  25
   7 -11   2 6415.38 618.061  28
  -7 -11  -2 8115.10 771.573  15
  -7 -11  -3 2602.18 779.414  15
   7 -11   3 5669.16 572.800  28
   7 -11   4 7288.12 528.220  28
  -7  11  -4 7900.94 552.886  13
  -7 -11  -5 3652.58 744.296  27
  -7  11  -5 2692.49 445.467  13
  -7 -11  -5 3081.00 439.621  29
  -7  11  -6 851.316 321.397  13
  -7 -11  -6-62.9903 392.912  29
   7 -13  -3 1960.51 297.804  29
  -7 -13   2 1911.63 410.784  15
   7  13  -2 1091.43 301.635  19
   7 -13  -1 1233.63 300.718  29
   7 -13  -1 949.456 353.694  28
  -7 -13   0 1161.90 526.095  15
  -7 -13  -1-0.94619 543.041  15
   7 -13   1 116.919 451.719  28
   7 -13   2 772.449 401.117  28
   7 -13   2 487.072 349.593  25
   8   0 -10 4701.55 568.364  17
   8   0 -10 4298.76 548.254  14
   8   0  -9-1592.12 998.969  17
   8   0  -8 47.2820 584.872  20
   8   0  -7-453.961 512.682  20
   8   0  -7-473.636 603.456  16
   8   0  -6 61330.4 2630.55   9
   8   0  -6 47804.9 2231.91  10
   8   0  -5-201.120 733.023  10
   8   0  -5 46.1684 453.858   5
   8   0  -4 9024.33 643.868   5
   8   0  -4 6278.55 756.295  10
   8   0  -3-493.871 485.081   5
  -8   0   3 1630.46 913.528   3
  -8   0   2 186819. 3025.70   3
   8   0  -1 42.3460 129.035   9
  -8   0   1-297.955 314.522   8
  -8   0   0 49739.3 1265.45   3
  -8   0   0 48791.4 1167.55   1
  -8   0  -1 22.1760 111.880   9
  -8   0  -1-128.186 635.615   8
  -8   0  -1-491.819 509.586   7
  -8   0  -1 391.688 391.955   3
  -8   0  -1-152.746 358.917   1
  -8   0  -2 318373. 2994.73   7
  -8   0  -2 323610. 2383.04   1
  -8   0  -3-308.561 860.642   8
  -8   0  -3 562.080 378.744   1
  -8   0  -3-143.458 375.811  10
  -8   0  -4 476.652 814.963   8
  -8   0  -4 247.124 544.025  10
  -8   0  -5 584.518 986.767   8
  -8   0  -5 1074.76 780.419   7
  -8   0  -5-359.233 658.891  10
  -8   0  -6 74677.0 2626.08   9
  -8   0  -7-826.461 549.140  20
  -8   0  -7-72.2752 433.247  18
  -8   0  -7 609.192 452.355  16
  -8   0  -8-47.6985 594.452  20
  -8   0  -8 1533.72 494.648  18
  -8   0  -8 397.290 469.627  16
  -8   0  -9 2808.54 534.062  20
  -8   0 -10 9830.44 459.827  20
   8  -2 -10 649.514 502.249  14
   8   2 -10 471.299 409.552  17
   8  -2 -10 1875.91 509.636  17
   8  -2  -9 7663.95 952.046  14
   8   2  -9 761.332 618.741  16
   8  -2  -9 5391.86 945.567  17
   8   2  -9-690.584 814.571  17
   8  -2  -8-41.5010 732.607  20
   8  -2  -8-191.267 974.442  17
   8  -2  -7 35249.9 1315.61  17
   8   2  -7 36081.1 1005.65  16
   8  -2  -6 15694.1 622.474  21
   8  -2  -6 14181.1 639.074  20
   8   2  -6 13342.5 669.601  16
   8  -2  -5 20908.3 1425.66   9
   8   2  -5 22675.4 1018.01   5
   8   2  -5 24276.7 1275.27   4
   8   2  -5 21000.3 1605.29  10
   8  -2  -4 4688.44 765.438   9
   8   2  -4 4561.35 579.800   5
   8  -2  -4 5407.47 484.710   5
  -8   2   4 5460.57 1066.17   3
   8  -2  -4 5210.08 771.692  10
   8   2  -3 336056. 2752.51   5
   8  -2  -3 344951. 3844.96   9
   8   2  -3 337094. 2837.27   2
   8  -2  -2 1402.93 420.539   9
   8   2  -2 910.597 472.212   5
  -8  -2   2 1374.06 625.672   3
   8  -2  -2 2266.08 387.440  10
   8  -2  -2 1301.48 475.440   6
  -8   2   2 890.305 607.993   3
  -8   2   1 137537. 1938.22   3
   8  -2  -1 136637. 1790.64   6
  -8   2   0 85684.3 1113.89   7
  -8   2   0 97771.7 1472.26   3
  -8  -2   0 98247.0 1669.87   8
   8  -2   0 92570.9 1271.15   6
  -8  -2   0 96478.3 1330.83   6
  -8   2   0 97059.8 1379.59   8
  -8   2   0 106111. 1127.62   1
  -8  -2  -1 126678. 2203.71   1
  -8   2  -1 149022. 951.579   1
  -8   2  -1 154024. 1763.26   3
  -8  -2  -1 134589. 1790.25   6
  -8   2  -1 153035. 917.493  10
  -8   2  -1 145580. 1823.75   8
  -8  -2  -2 25462.4 904.095   9
  -8   2  -2 30916.2 1086.80   8
  -8  -2  -2 34445.0 1491.26   7
  -8  -2  -2 18656.0 1123.91   8
  -8  -2  -2 32323.8 1085.46   1
  -8  -2  -2 25262.4 1025.93   6
  -8   2  -2 24247.8 828.348   3
  -8  -2  -3 2575.83 556.006   9
  -8   2  -3 1296.29 773.658   8
  -8  -2  -3 1157.13 740.766   8
  -8  -2  -3 2995.84 600.918   1
  -8  -2  -3 1711.54 926.804   7
  -8   2  -3 3229.27 365.862  10
  -8  -2  -4 13392.0 1027.83   9
  -8  -2  -4 13384.9 1339.16   7
  -8   2  -4 11530.4 1186.14   8
  -8  -2  -5 27657.0 1572.31   9
  -8  -2  -5 28420.2 1864.54   7
  -8   2  -5 33255.0 1161.36  10
  -8  -2  -6 2261.52 566.283  27
  -8   2  -6 1955.74 379.742  16
  -8  -2  -7 678.489 498.812  18
  -8  -2  -7 548.034 558.452  20
  -8   2  -7 1453.97 498.250  16
  -8  -2  -8 102.739 692.597  20
  -8   2  -8 249.555 476.302  20
  -8  -2  -8 614.791 558.575  18
  -8   2  -8-331.611 597.339  16
  -8  -2  -9 5389.12 651.733  20
  -8   2  -9 4425.90 436.983  20
  -8   2  -9 6137.04 533.047  16
  -8  -2 -10 1075.86 391.960  20
   8  -4  -9-383.416 727.466  14
   8  -4  -8 1311.43 895.436  17
   8  -4  -8 1476.21 886.370  14
   8  -4  -7 14150.5 993.080  14
   8   4  -7 10932.1 705.761  13
   8  -4  -7 10370.8 884.365  20
   8  -4  -7 13052.3 1010.55  17
   8   4  -7 9379.18 787.667  16
   8   4  -6 3717.66 528.631  13
   8  -4  -6 1707.50 662.392  20
   8  -4  -6 3535.91 834.339  12
   8   4  -6 968.218 676.620  19
   8  -4  -6 3197.01 776.189  17
   8   4  -6 2226.35 593.736  16
   8  -4  -5 1354.38 863.184   9
   8   4  -5 1202.66 899.744   4
  -8   4   5-527.673 1234.91   3
   8   4  -5 2740.14 741.323   5
   8   4  -4 3679.39 686.676   5
   8  -4  -4 2815.03 930.703   6
  -8   4   4 2319.98 915.082   3
   8   4  -3 148460. 2008.49   5
   8  -4  -3 141865. 3161.74   6
   8   4  -3 146720. 2272.54   2
   8   4  -2 103313. 1543.78   5
   8  -4  -2 102371. 2392.92   6
   8   4  -1 2054.29 380.994   5
  -8  -4   1 3131.30 961.213   1
  -8  -4   1 1383.32 602.206   6
   8  -4  -1 1720.38 647.462   6
   8  -4   0 42014.6 1330.37   6
   8   4   0 43601.9 852.762   5
  -8  -4   0 45049.5 1434.01   6
  -8  -4   0 40768.7 1659.10   1
   8  -4   1 12962.1 900.925   6
  -8  -4  -1 13574.7 1029.31   6
  -8  -4  -1 11089.3 986.635   1
  -8   4  -2 67959.6 1462.25   8
  -8  -4  -2 66327.0 1696.94   1
  -8  -4  -3 11304.8 946.787   1
  -8  -4  -3 9777.42 1129.90   6
  -8   4  -3 13299.7 926.169   8
  -8   4  -4 21629.3 1231.87   8
  -8  -4  -4 21741.5 1100.21   1
  -8  -4  -5 28333.3 1759.58   9
  -8   4  -5 26500.9 1717.31   8
  -8  -4  -6 30873.0 1011.21  27
  -8  -4  -6 28868.1 787.078  20
  -8   4  -6 28123.3 688.971  13
  -8   4  -6 29567.5 800.768  16
  -8   4  -7 1047.62 460.886  13
  -8  -4  -7 500.926 625.920  27
  -8  -4  -7-540.664 732.252  29
  -8  -4  -7 144.677 598.895  20
  -8  -4  -7-403.078 591.950  18
  -8   4  -7-331.330 649.416  16
  -8  -4  -8 111.987 630.222  18
  -8   4  -8-37.2191 668.706  16
  -8  -4  -9 5847.03 649.019  20
  -8   4  -9 11276.7 600.476  16
   8  -6  -9 3027.83 568.788  14
   8  -6  -8-626.524 810.115  14
   8   6  -8-813.764 597.078  13
   8   6  -8-1095.66 747.552  16
   8  -6  -7-329.420 883.463  14
   8   6  -7 60.8335 643.521  13
   8  -6  -6 21270.8 1100.98  14
   8   6  -6 21248.2 813.001  13
   8   6  -6 20591.6 865.788  16
   8  -6  -5 9589.78 892.846  14
   8   6  -5 8980.30 553.726  19
   8   6  -5 7981.26 666.255  16
   8  -6  -4 6873.19 1292.97   6
   8   6  -4 8148.86 972.715   2
   8   6  -4 8981.90 537.726  13
  -8   6   3 5884.32 880.177   3
   8   6  -3 4617.17 694.334   5
   8   6  -3 3149.62 868.029   2
  -8  -6   3 5800.97 1132.00   1
   8  -6  -3 4278.56 1092.40   6
   8  -6  -2 56785.1 2350.53   6
   8   6  -2 55279.9 1318.81   5
  -8  -6   2 61717.9 2257.36   1
   8   6  -1 6784.92 552.765   5
  -8  -6   1 5695.79 1026.44   6
   8  -6  -1 7127.15 1101.55   6
   8  -6   0 35757.4 1776.10   6
  -8  -6   0 31744.2 1738.25   6
  -8  -6  -1 7948.97 1033.65   1
   8  -6   1 5418.78 1030.08   6
  -8  -6  -1 5352.14 1121.72   6
   8  -6   2 48768.2 2113.92   6
  -8  -6  -2 46464.2 2187.93   6
  -8  -6  -2 48269.7 1678.06   1
  -8  -6  -3 22372.0 1234.27   1
  -8  -6  -3 20366.9 1643.00   6
  -8   6  -3 23577.4 1205.72   8
  -8  -6  -4 32335.5 694.727  29
  -8   6  -4 31621.7 675.364  13
  -8   6  -5 4228.18 510.200  13
  -8   6  -5 5162.72 487.852  16
  -8   6  -6 20592.8 758.582  13
  -8  -6  -6 18928.7 725.211  18
  -8   6  -6 20867.6 779.524  16
  -8  -6  -6 19469.4 821.942  29
  -8  -6  -7 594.774 726.021  29
  -8  -6  -7 304.871 622.141  27
  -8   6  -7-404.289 630.797  16
  -8   6  -8 540.147 431.950  13
  -8  -6  -8 4541.64 771.594  29
  -8  -6  -8 5532.45 571.284  18
  -8  -6  -8 512.088 460.966  20
  -8   6  -8 2700.37 557.604  16
   8  -8  -8 127.574 580.099  14
   8   8  -7 2450.85 636.010  13
   8   8  -7 1263.20 686.770  19
   8   8  -7 1421.30 628.709  16
   8  -8  -6 2494.78 557.638  29
   8   8  -6 3879.58 737.362  13
   8   8  -6 4162.14 675.119  19
   8   8  -6 2731.60 678.276  16
   8  -8  -5 726.238 956.794  14
   8   8  -5 1333.87 633.200  13
   8  -8  -4 2519.29 906.163  14
   8   8  -4 3160.96 555.870  13
   8  -8  -3 110.929 823.125  14
   8   8  -3 1302.89 436.783  13
  -8  -8   3-374.005 577.524  25
   8  -8  -3 1034.06 374.524  22
   8  -8  -2 4706.94 757.037  14
   8  -8  -2 4914.70 465.995  12
   8   8  -2 4304.09 415.531  13
  -8  -8   2 4251.45 519.492  25
   8  -8  -2 5524.86 693.511  23
   8  -8  -2 3979.13 442.843  22
  -8  -8   1 1699.71 409.253  28
  -8  -8   1 2735.48 398.587  25
   8  -8  -1 2622.08 501.028  12
   8  -8  -1 2063.01 427.145  22
   8  -8  -1 2768.61 648.844  23
  -8  -8   0 845.485 375.548  28
  -8  -8   0 2295.93 404.099  25
   8  -8   0 1167.59 610.204  23
   8  -8   0 1480.27 425.013  22
   8  -8   0 2927.70 471.235  12
   8  -8   0 1489.37 1222.77   6
  -8  -8   0 921.849 1127.87   6
  -8  -8  -1 6412.57 445.690  25
   8  -8   1 5288.26 663.819  23
   8  -8   1 6168.48 475.632  22
  -8  -8  -2 806.402 328.362  29
  -8  -8  -2 1418.56 374.197  25
   8  -8   2 458.479 455.597  28
   8  -8   2 1637.47 399.548  22
  -8   8  -2 776.821 398.382  13
   8  -8   3 3171.85 501.986  28
  -8  -8  -3 2232.74 437.205  29
  -8  -8  -3 3309.73 650.895  15
  -8   8  -3 2866.05 500.681  13
  -8  -8  -4 1569.05 502.543  29
  -8   8  -4 2602.34 536.410  13
  -8   8  -5 3625.99 655.149  13
  -8  -8  -5 3695.17 479.586  18
  -8  -8  -6 571.708 664.436  29
  -8  -8  -6 318.697 490.338  18
  -8  -8  -6 552.039 750.865  27
  -8   8  -6 981.761 485.968  16
  -8  -8  -7 1247.73 624.641  29
  -8   8  -7 1132.86 540.605  13
  -8  -8  -7 2814.37 554.011  27
  -8   8  -7 3439.69 465.987  16
  -8  -8  -8 9128.34 611.626  29
  -8   8  -8 320.145 328.560  13
   8 -10  -6-319.777 475.172  29
   8 -10  -6 316.039 581.716  23
   8 -10  -5-120.670 606.361  29
   8 -10  -5 4567.52 904.089  23
   8  10  -5 2252.58 621.778  13
   8  10  -5 6492.94 596.015  19
   8  10  -4 5905.31 654.065  13
   8 -10  -4 6580.81 1058.28  23
  -8 -10   3 12761.8 854.229  28
  -8 -10   3 14324.0 842.520  25
   8 -10  -3 16883.6 1211.12  23
   8  10  -3 17187.6 766.429  13
  -8 -10   2-570.960 675.053  25
   8 -10  -2-804.836 988.964  23
   8 -10  -2-383.588 527.558  28
  -8 -10   1-379.109 645.232  28
   8 -10  -1 380.452 595.884  28
  -8 -10   1 1261.87 609.699  25
   8 -10  -1-47.2345 926.578  23
  -8 -10   0 4172.39 552.542  28
   8 -10   0 4180.08 659.876  28
  -8 -10   0 4582.36 627.143  25
   8 -10   0 3079.39 888.057  23
   8 -10   1 24779.3 830.074  28
  -8 -10  -1 26049.0 824.740  25
  -8 -10  -2 2930.16 621.266  25
   8 -10   2 3537.09 631.187  28
  -8 -10  -3 6161.49 474.334  29
   8 -10   3 7510.14 591.823  28
  -8  10  -3 6723.35 569.678  13
  -8 -10  -4 5594.89 468.170  29
  -8  10  -4 6824.34 571.836  13
  -8  10  -5 6395.84 601.712  13
  -8 -10  -5 6940.60 897.398  27
  -8 -10  -6 1370.91 514.897  27
   8 -12  -4-603.110 577.106  23
   8  12  -4 676.724 397.074  19
   8 -12  -3 818.562 453.552  29
   8  12  -3 5948.66 424.462  19
   8 -12  -2 7951.81 443.532  28
   8  12  -2 10497.6 446.827  19
   8 -12  -1 4896.93 475.269  28
  -8 -12   1-1192.93 815.835  25
   8 -12   0 6946.21 554.374  28
  -8 -12   0-914.930 793.198  25
  -8 -12  -1 2563.79 658.165  15
   8 -12   1 3539.88 580.054  28
  -8 -12  -2 1994.34 647.947  15
  -8 -12  -2 2983.17 625.867  25
   8 -12   2 2965.95 547.360  28
   8 -12   3 5018.91 493.299  28
  -8 -12  -3 13778.2 677.601  15
  -8 -12  -4-251.702 314.822  29
  -8 -12  -4-873.724 567.808  27
   9  -1 -10 1604.08 469.775  14
   9  -1 -10 1781.89 431.872  17
   9   1 -10 1663.24 371.253  17
   9  -1  -9 1230.29 766.394  17
   9   1  -9-978.611 751.098  17
   9  -1  -7 30849.1 902.426  20
   9   1  -7 30207.5 1039.69  16
   9   1  -6 7919.38 522.172  21
   9  -1  -6 9103.40 545.991  21
   9  -1  -6 5904.76 513.694  20
   9   1  -6 6129.08 564.954  16
   9  -1  -5 4677.07 815.105   9
   9   1  -5 4766.26 645.398   5
  -9  -1   5 4631.96 799.113   3
   9   1  -5 5044.95 1082.01  10
   9   1  -4 34284.5 1090.48   5
   9  -1  -4 32173.7 1333.41   9
   9   1  -4 35662.3 1220.01   4
  -9  -1   4 33700.3 1639.82   3
   9  -1  -4 36189.5 1433.65  10
   9  -1  -4 35027.1 1040.80   5
  -9   1   3 95414.8 2321.52   3
   9  -1  -3 91829.0 1778.45  10
   9   1  -3 95271.0 1615.99   5
   9  -1  -2 8625.47 495.447   9
   9  -1  -2 9211.53 521.949  10
  -9  -1   1 9908.39 596.551   8
  -9   1   1 14463.0 656.386   8
  -9   1   1 6112.38 837.578   3
  -9  -1   1 12970.6 1038.47   3
   9  -1  -1 9051.07 321.651  10
  -9   1   0 31737.2 1043.57   8
  -9  -1   0 33264.8 1059.30   8
  -9   1   0 31772.3 1244.00   3
  -9   1   0 47720.5 1012.55   1
  -9  -1   0 49183.3 1319.69   1
  -9  -1   0 27840.8 1035.28   3
  -9   1  -1 193423. 2908.11   8
  -9  -1  -1 179748. 2467.92   1
  -9   1  -1 229891. 2282.49   7
  -9   1  -1 213152. 1994.35   1
  -9   1  -1 242634. 2385.84   3
  -9  -1  -1 269598. 3029.75   8
  -9  -1  -2 8268.58 1003.81   8
  -9   1  -2 2464.27 1010.67   8
  -9   1  -2 5762.71 399.958   1
  -9  -1  -2 4019.82 692.478   7
  -9  -1  -2 5020.21 620.088   1
  -9   1  -2 5853.95 388.756  10
  -9  -1  -3 16332.6 791.221   9
  -9   1  -3 11778.1 1174.78   8
  -9  -1  -3 26912.5 1466.48   8
  -9  -1  -3 17577.2 1203.04   7
  -9  -1  -3 19082.0 876.733   1
  -9   1  -3 21838.8 754.283  10
  -9  -1  -4 3145.01 621.592   9
  -9   1  -4 1772.01 802.906   8
  -9  -1  -4 3485.22 920.150   7
  -9   1  -4 3918.23 540.441  10
  -9   1  -5 36128.3 1724.63   8
  -9  -1  -5 37912.5 1626.45   8
  -9  -1  -5 33081.4 1706.70   7
  -9   1  -5 38661.3 1338.11  10
  -9  -1  -6 18465.4 744.944  27
  -9   1  -6 18775.0 593.416  16
  -9  -1  -7 721.260 621.715  20
  -9  -1  -7 1131.24 479.150  18
  -9   1  -7 2581.31 527.949  16
  -9  -1  -8-1086.36 737.633  20
  -9   1  -8-598.621 576.887  20
  -9  -1  -8 1224.66 531.955  18
  -9   1  -8-528.731 563.274  16
  -9  -1  -9 16056.8 715.430  20
  -9   1  -9 14557.9 608.078  20
  -9   1  -9 14242.8 610.864  16
  -9  -1 -10 2363.83 378.615  20
   9  -3  -9 1194.47 730.709  14
   9  -3  -9 867.792 681.066  17
   9  -3  -8 9443.96 938.359  12
   9  -3  -8 8851.57 910.474  17
   9  -3  -7 610.532 785.258  20
   9  -3  -7 1737.22 786.695  17
   9   3  -7-196.016 746.653  16
   9   3  -6 13732.6 701.701  13
   9  -3  -6 12919.4 751.209  20
   9  -3  -6 12137.8 814.977  17
   9   3  -6 11000.1 654.010  16
   9  -3  -5 1231.36 790.304   9
   9   3  -5 1339.62 681.503   5
  -9   3   5 1380.60 862.450   3
   9   3  -5 741.243 783.180   4
   9   3  -4 1540.99 599.506   5
  -9   3   4 572.240 1001.97   3
   9  -3  -4 1869.28 654.347   9
   9  -3  -3 2258.60 561.204   9
   9   3  -3 3271.65 584.630   5
   9   3  -3 2373.54 524.533   2
   9  -3  -3 1849.04 647.302   6
  -9   3   3 864.591 1068.87   3
   9  -3  -2 1843.41 569.163   6
   9   3  -2 2630.97 536.767   5
  -9   3   1 50950.0 1047.82   8
  -9   3   1 48644.2 1240.23   3
   9  -3  -1 51038.5 1361.82   6
   9   3  -1 48376.2 1092.90   5
  -9   3   0 32881.7 929.568   3
   9  -3   0 29271.4 918.088   6
  -9  -3   0 30618.7 974.513   6
  -9   3   0 33926.2 923.435   8
  -9  -3   0 35046.2 1396.23   1
  -9   3  -1 30799.6 977.313   8
  -9  -3  -1 17186.9 1131.54   1
  -9  -3  -1 23772.3 1139.57   8
  -9   3  -1 26869.0 812.458   3
   9  -3   1 22408.0 832.853   6
  -9  -3  -1 25276.7 1012.63   6
  -9  -3  -2 43655.3 1452.59   1
  -9  -3  -2 39663.5 1344.50   6
  -9  -3  -3 55761.0 1593.70   1
  -9   3  -3 58434.4 1675.57   8
  -9  -3  -4 15602.6 1108.27   9
  -9   3  -4 13826.8 1308.00   8
  -9  -3  -4 17745.1 1057.71   1
  -9  -3  -5 25781.9 1560.68   9
  -9   3  -5 20599.7 1684.96   8
  -9  -3  -6 23893.3 759.903  20
  -9  -3  -6 24395.2 892.056  27
  -9   3  -6 23694.9 716.973  16
  -9  -3  -7 3082.21 632.261  27
  -9  -3  -7 1654.43 791.792  29
  -9  -3  -7 2095.06 666.503  20
  -9  -3  -7 1776.44 549.344  18
  -9   3  -8 3706.86 478.598  20
  -9  -3  -8 3001.90 643.382  18
  -9   3  -8 2773.65 640.010  16
  -9   3  -9 1602.59 510.568  16
   9  -5  -9-275.704 585.555  14
   9  -5  -8 1158.17 773.898  14
   9   5  -8-840.281 879.831  16
   9  -5  -7 22505.5 1083.35  14
   9   5  -7 19514.6 872.107  13
   9  -5  -7 22583.4 1031.35  17
   9   5  -7 19042.2 975.920  16
   9  -5  -6 33379.2 1125.81  14
   9   5  -6 30352.9 932.507  13
   9  -5  -6 32575.2 1135.06  12
   9  -5  -6 30051.3 1062.65  17
   9  -5  -5 541.927 593.042  14
   9   5  -5 2473.77 517.014  19
   9  -5  -5 621.525 676.278  12
   9  -5  -5 986.727 629.273  17
   9   5  -5 1913.81 526.900  13
   9   5  -5-196.529 548.118  16
   9   5  -4 2838.18 704.656   5
   9  -5  -4 1467.41 830.178   6
  -9   5   4 1207.95 961.025   3
   9   5  -3 81311.7 1996.99   2
   9  -5  -3 83073.9 2487.17   6
   9   5  -2 88069.9 1588.81   5
  -9   5   2 98832.8 2030.10   3
  -9  -5   2 77044.5 2104.02   6
   9  -5  -2 86785.3 2363.87   6
  -9  -5   2 110242. 2684.28   1
   9   5  -1 1017.04 446.629   5
  -9  -5   1 1183.60 924.706   1
  -9  -5   1 959.154 621.527   6
   9  -5  -1 1392.90 693.379   6
  -9  -5   0 12856.2 1287.53   1
   9  -5   0 15048.4 1039.46   6
  -9  -5   0 15330.2 1077.11   6
   9  -5   1 98203.1 2272.48   6
  -9  -5  -1 97840.3 2460.81   6
   9  -5   2 135534. 2819.58   6
  -9  -5  -2 134975. 2742.03   1
  -9  -5  -3 466.763 813.329   1
  -9   5  -3 1362.31 729.311   8
  -9  -5  -3 146.204 750.795   6
  -9   5  -4 4945.99 905.130   8
  -9  -5  -4 7041.64 961.186   1
  -9   5  -5 19226.2 644.624  24
  -9   5  -5 16499.4 617.298  13
  -9  -5  -5 20081.5 687.577  29
  -9  -5  -5 16405.8 858.176  27
  -9   5  -5 18214.0 624.125  16
  -9   5  -6 31122.4 799.466  13
  -9  -5  -6 33391.8 1026.52  27
  -9  -5  -6 33313.5 868.561  20
  -9   5  -6 34014.9 848.725  16
  -9  -5  -7-288.868 759.203  29
  -9  -5  -7 1059.75 635.836  27
  -9   5  -7 1246.27 520.488  13
  -9  -5  -7-587.831 661.412  18
  -9   5  -7-465.762 671.980  16
  -9  -5  -8 1587.30 619.945  18
  -9   5  -8-972.213 660.480  16
  -9  -5  -9 1226.35 417.384  20
  -9   5  -9 2499.36 469.664  16
   9  -7  -8 1252.09 595.414  14
   9   7  -7 8779.94 785.569  13
   9   7  -7 6610.52 778.556  19
   9   7  -7 8730.05 812.021  16
   9  -7  -6-1283.39 908.635  14
   9   7  -6 71.7507 711.415  13
   9   7  -6 1519.58 673.653  19
   9  -7  -5 2289.15 815.355  14
   9   7  -5 4411.41 662.169  13
   9   7  -5 5564.87 587.969  19
   9   7  -5 1205.85 674.547  16
   9   7  -4 41141.6 870.880  13
   9   7  -4 40911.5 1026.01  16
  -9  -7   3 44098.2 960.799  28
  -9  -7   3 47347.3 988.228  25
   9   7  -3 38661.1 790.134  13
   9  -7  -3 40843.0 706.460  22
  -9  -7   2-269.472 976.233   1
  -9   7   2 2199.59 848.114   3
   9  -7  -2 98.6164 846.046   6
  -9  -7   1 10260.8 1212.70   6
   9  -7  -1 10997.7 1333.74   6
  -9  -7   0 7687.72 1135.83   1
   9  -7   0 11169.3 1324.38   6
  -9  -7   0 10390.9 1272.02   6
   9  -7   1 5106.48 1091.15   6
  -9  -7  -1 5481.64 1177.13   6
  -9  -7  -1 5727.22 960.369   1
  -9  -7  -2 1671.65 732.709   1
   9  -7   2 2230.85 1051.26   6
   9  -7   3 47667.7 827.177  28
  -9   7  -3 47730.2 834.040  13
  -9   7  -4 15252.3 673.391  13
  -9  -7  -4 14566.1 832.308  15
  -9   7  -5 1921.66 567.046  13
  -9   7  -5 2592.86 528.314  16
  -9  -7  -6 277.850 683.755  27
  -9   7  -6-128.445 628.511  13
  -9   7  -6-601.165 567.582  16
  -9  -7  -6 1681.76 678.960  29
  -9  -7  -7-143.998 726.142  29
  -9   7  -7 731.674 571.917  13
  -9  -7  -7 2603.10 579.858  27
  -9  -7  -7 1190.62 603.999  18
  -9   7  -7 2943.70 565.932  16
  -9   7  -8-61.2340 388.494  13
  -9   7  -8 247.541 430.023  16
   9  -9  -7 1525.02 511.508  23
   9  -9  -6 12195.9 665.565  29
   9   9  -6 14442.6 839.522  13
   9  -9  -6 22565.9 1001.45  23
   9  -9  -6 24136.8 1035.69  14
   9   9  -6 12502.5 808.106  19
   9  -9  -5 3973.44 941.499  14
   9   9  -5 2589.92 711.196  13
   9  -9  -4 1509.14 944.393  14
   9  -9  -4 2518.66 943.975  23
   9   9  -4 1961.74 626.635  13
   9  -9  -3 3938.55 917.394  23
   9   9  -3 2644.09 570.289  13
  -9  -9   3 128.999 778.802  25
  -9  -9   3-348.627 828.530  28
  -9  -9   2 41435.1 1016.95  28
  -9  -9   2 44538.2 1086.21  25
   9  -9  -2 42777.1 825.846  22
   9  -9  -2 43021.8 1045.41  12
  -9  -9   1-136.739 582.671  28
  -9  -9   1 787.672 588.555  25
   9  -9  -1 1211.22 723.244  23
   9  -9  -1 1731.43 465.430  22
  -9  -9   0-518.730 515.967  28
  -9  -9   0 418.173 489.432  25
   9  -9   0 1173.38 464.267  22
   9  -9   0 323.162 790.221  23
   9  -9   1 36.8623 569.890  28
   9  -9   1 1592.19 495.572  22
  -9  -9  -1 663.824 495.939  25
   9  -9   2 53106.9 1018.81  28
  -9  -9  -2 54616.5 1033.71  25
  -9  -9  -3 9014.01 503.786  29
   9  -9   3 9316.06 625.731  28
  -9   9  -3 10494.9 637.164  13
  -9  -9  -4 2169.01 482.735  29
   9  -9   4 1885.55 476.220  28
  -9   9  -4 89.3664 579.587  13
  -9  -9  -4 1107.35 711.136  15
  -9   9  -5 4093.56 622.583  13
  -9  -9  -5 1560.64 525.711  29
  -9   9  -6 8054.78 652.103  13
  -9  -9  -6 6509.07 675.177  29
  -9  -9  -7 1113.23 367.208  27
  -9   9  -7-106.495 406.270  13
   9 -11  -5-79.7930 442.545  29
   9  11  -5-410.086 538.761  13
   9  11  -5-515.334 506.880  19
   9 -11  -4 8926.37 882.286  23
   9  11  -4 8377.16 563.934  19
  -9 -11   3 336.009 781.356  25
   9 -11  -3 4595.62 978.079  23
   9 -11  -2 1715.27 480.906  28
  -9 -11   2 106.743 834.066  25
   9 -11  -2 1705.29 989.604  23
   9 -11  -1-273.011 588.594  28
  -9 -11   1-1178.11 882.996  25
   9 -11  -1-1430.92 993.422  23
  -9 -11   0 8644.08 655.913  28
   9 -11   0 8295.03 757.448  28
  -9 -11   0 8636.24 825.752  25
   9 -11   1 423.244 677.235  28
  -9 -11  -1-1220.27 801.522  25
  -9 -11  -2 7823.41 758.842  25
  -9 -11  -2 6095.29 817.629  15
  -9 -11  -3-636.857 659.447  15
   9 -11   4 2141.15 416.576  28
  -9 -11  -4 3014.37 417.145  29
  -9  11  -4 2255.57 475.266  13
  -9  11  -5 352.182 369.294  13
  -9 -11  -5-293.287 430.394  29
   9 -13  -2 84.8785 295.023  29
  -9 -13   2 1657.98 382.565  15
  -9 -13   1 75.7397 437.592  15
  -9 -13  -1-129.880 455.857  15
   9 -13   1-230.334 416.783  28
   9 -13   2-409.092 361.973  28
  -9 -13  -2 3432.27 370.776  15
  10   0 -10 16962.9 541.138  14
  10   0 -10 14990.0 462.345  17
  10   0  -9 152.007 595.615  17
  10   0  -8 1379.82 774.750  17
  10   0  -7 2127.30 533.325  21
  10   0  -7-428.160 589.058  20
  10   0  -6 115772. 1400.84  21
  10   0  -6 123269. 1618.28  16
  10   0  -5-295.389 833.980  10
 -10   0   5-84.9090 836.077   3
  10   0  -5-243.590 610.314   5
 -10   0   4 5438.97 921.978   3
  10   0  -4 4194.76 793.662  10
  10   0  -4 3544.18 640.741   5
  10   0  -3-634.592 600.346   5
 -10   0   3 1800.77 835.694   3
  10   0  -2 165462. 1737.16   9
 -10   0   2 220351. 3010.10   3
 -10   0   1 449.165 394.513   8
 -10   0   1 1980.96 676.445   3
 -10   0   0 37576.4 1115.63   8
 -10   0   0 35954.2 1097.54   3
 -10   0  -1 93.1234 438.564   3
 -10   0  -1 124.517 643.362   8
 -10   0  -1-27.6718 468.004   7
 -10   0  -1 18.3353 405.085   1
 -10   0  -2 238251. 3038.97   8
 -10   0  -2 230168. 2950.75   7
 -10   0  -3-289.540 815.256   8
 -10   0  -3 330.223 404.417   1
 -10   0  -3 221.340 560.448   7
 -10   0  -4 8580.01 1067.76   8
 -10   0  -4 8946.52 1013.51   7
 -10   0  -5 543.750 859.737   8
 -10   0  -5 575.284 903.739   7
 -10   0  -6 6755.14 481.888  16
 -10   0  -7-322.581 458.580  18
 -10   0  -7 231.676 492.029  16
 -10   0  -8 3079.40 701.812  20
 -10   0  -8 4305.06 579.684  16
 -10   0  -9 1210.33 535.378  20
  10  -2  -9 4254.45 728.544  14
  10  -2  -9 3715.13 597.474  17
  10  -2  -8 239.523 749.482  17
  10  -2  -7 9486.00 817.424  17
  10   2  -7 9151.34 902.165  16
  10  -2  -6 23105.6 758.979  21
  10  -2  -6 22123.0 811.361  20
  10   2  -6 21898.6 1104.10  19
  10   2  -6 21106.1 852.014  16
  10   2  -5 1724.78 660.822   5
 -10   2   5 3631.77 830.119   3
  10   2  -5 4030.71 1155.74  10
 -10   2   4 985.485 786.899   3
 -10  -2   4-538.119 872.420   3
  10   2  -4 23.1298 670.795   5
  10  -2  -4 325.305 478.648   5
  10  -2  -4 388.709 512.398   9
  10  -2  -3 5338.13 578.875   9
 -10  -2   3 2231.37 875.782   3
 -10   2   3 2503.18 889.520   3
  10   2  -3 4588.24 639.910   5
 -10   2   2 3332.44 980.282   3
 -10  -2   2 1833.69 793.066   3
  10  -2  -2 3386.97 472.245   6
  10   2  -2 3377.58 609.258   5
 -10   2   1 7274.18 558.023   8
 -10   2   1 5604.42 836.703   3
 -10   2   0 2293.37 590.508   8
 -10  -2   0 1739.74 673.753   8
 -10  -2   0 4962.61 777.053   1
 -10   2   0 2470.94 648.633   3
 -10   2   0 4654.85 362.571   1
 -10  -2  -1 692.258 834.023   8
 -10   2  -1 1423.21 381.296   7
 -10   2  -1 512.034 620.534   8
 -10  -2  -1 1461.47 724.450   1
 -10   2  -1 734.789 497.229   3
 -10   2  -2 147154. 2649.46   8
 -10  -2  -2 156956. 2790.99   8
 -10   2  -3 45237.2 1859.16   8
 -10  -2  -3 47317.6 1428.35   1
 -10  -2  -3 62616.0 1974.11   8
 -10  -2  -3 57167.9 1984.60   7
 -10  -2  -4 5471.99 1032.42   8
 -10  -2  -4 3662.74 1110.38   7
 -10  -2  -4 5412.98 763.997   1
 -10  -2  -5 10026.1 1356.52   7
 -10   2  -5 8254.31 1193.14   8
 -10  -2  -5 8927.21 1140.17   8
 -10  -2  -6 14241.6 685.165  27
 -10   2  -6 13967.6 606.730  16
 -10  -2  -7-339.585 559.451  18
 -10   2  -7 874.475 574.417  16
 -10  -2  -8-1021.31 808.438  20
 -10   2  -8-183.731 569.208  20
 -10  -2  -8 1255.33 574.239  18
 -10   2  -8-941.544 668.251  16
 -10  -2  -9 5339.53 630.099  20
 -10   2  -9 4404.95 450.305  20
 -10   2  -9 4509.89 525.546  16
  10  -4  -9 1865.41 561.873  14
  10   4  -9-379.834 415.038  17
  10  -4  -8 865.495 712.207  14
  10  -4  -8 1589.21 706.832  17
  10  -4  -7 17075.0 936.228  14
  10   4  -7 13638.1 853.151  13
  10  -4  -7 17623.9 974.924  12
  10   4  -7 14973.2 1041.18  19
  10  -4  -7 17163.7 895.840  17
  10   4  -7 13784.9 931.391  16
  10  -4  -6 19209.4 883.923  14
  10  -4  -6 17963.7 955.081  12
  10   4  -6 18028.4 869.987  13
  10  -4  -6 15615.5 786.537  17
  10   4  -6 14568.7 806.307  16
  10  -4  -5 1366.79 637.676  12
  10   4  -5 1024.31 580.371  19
  10   4  -5 2380.95 548.028  13
  10   4  -5 561.310 457.432  16
  10   4  -4 83.9417 588.353   5
 -10   4   4-29.3610 996.943   3
  10   4  -3 63087.8 1637.76   2
  10   4  -3 78211.7 1695.98   5
 -10   4   3 84149.9 2430.25   3
  10  -4  -3 66495.6 2011.59   6
  10   4  -2 22583.8 908.159   5
  10  -4  -2 21037.0 1084.96   6
 -10   4   1 3413.65 677.449   3
 -10   4   1 2776.48 462.591   8
  10  -4  -1 2537.19 611.405   6
  10   4  -1 2638.88 532.844   5
 -10  -4   1 3490.19 942.163   1
 -10   4   0 918.164 447.499   8
  10   4   0 208.250 418.382   5
  10  -4   0 368.214 461.310   6
 -10   4   0 764.289 433.393   3
 -10  -4   0 102.195 897.124   1
 -10   4  -1 139857. 2024.56   8
 -10   4  -1 133679. 1816.56   3
 -10   4  -2 14942.8 941.633   8
 -10  -4  -2 11453.3 1084.31   1
 -10  -4  -3 11592.0 1082.26   1
 -10   4  -3 13834.0 989.697   8
 -10   4  -4 12927.0 1157.58   8
 -10  -4  -4 13663.7 1042.26   1
 -10   4  -5 44551.9 796.259  13
 -10   4  -5 46387.9 948.763  24
 -10  -4  -5 40893.3 960.425  27
 -10   4  -5 42040.9 837.755  16
 -10  -4  -5 43338.4 1000.14  29
 -10   4  -6-383.865 466.484  13
 -10  -4  -6 543.922 553.807  27
 -10   4  -6 221.148 569.381  16
 -10  -4  -7 767.734 794.233  29
 -10  -4  -7 4286.22 661.892  27
 -10   4  -7 4571.90 535.751  13
 -10  -4  -7 3051.21 693.157  20
 -10  -4  -7 2155.81 635.333  18
 -10   4  -7 2418.62 676.721  16
 -10  -4  -8 1186.64 646.371  20
 -10  -4  -8 969.179 607.702  18
 -10  -4  -9 1102.46 486.173  20
 -10   4  -9 2835.08 491.818  16
  10  -6  -9 631.141 377.938  14
  10  -6  -8-90.5502 605.427  14
  10   6  -7-1084.90 798.445  13
  10  -6  -7 1190.24 707.772  14
  10   6  -7-662.843 894.295  16
  10   6  -6 29045.7 1016.08  13
  10   6  -6 28100.3 1048.22  16
  10  -6  -5 8386.37 749.594  14
  10   6  -5 8580.99 689.783  13
  10  -6  -5 6725.63 699.030  12
  10   6  -5 8849.35 665.780  19
  10   6  -5 5733.70 684.037  16
  10  -6  -4 9517.11 677.138  14
  10   6  -4 9062.57 575.339  13
  10  -6  -4 7520.14 685.700  12
  10   6  -4 11565.6 593.079  19
  10   6  -4 6463.92 591.000  16
  10   6  -3 24075.5 1145.45   5
 -10   6   3 29204.3 1554.58   3
 -10  -6   3 27874.5 1613.14   1
  10   6  -2 34722.9 1211.18   5
 -10   6   2 38104.5 1498.59   3
 -10  -6   2 38617.4 1804.34   1
 -10   6   1 2079.33 719.797   3
 -10  -6   1 194.316 1027.90   1
 -10   6   0 1830.62 539.698   8
 -10  -6   0 267.580 941.172   1
 -10  -6  -1 4441.51 1074.11   1
 -10   6  -1 7953.76 762.341   8
 -10   6  -2 133501. 2371.44   8
 -10  -6  -2 115891. 3046.74   1
 -10   6  -3 4111.71 872.853   8
 -10  -6  -3 2869.15 756.632   1
 -10  -6  -4 1822.67 420.580  29
 -10  -6  -4 893.027 536.259  15
 -10   6  -4 747.380 447.280  13
 -10   6  -4 442.264 369.600  16
 -10  -6  -5 9807.18 768.662  27
 -10   6  -5 10922.2 640.530  13
 -10   6  -5 13438.0 624.940  16
 -10  -6  -5 14546.6 683.041  29
 -10   6  -6 38068.1 942.489  13
 -10   6  -6 37896.8 950.858  16
 -10  -6  -7 478.995 573.835  27
 -10   6  -7 2800.88 567.518  13
 -10   6  -8-647.105 417.768  13
 -10  -6  -8 245.737 531.694  18
 -10   6  -8 409.547 526.380  16
  10  -8  -8 3572.47 424.382  14
  10  -8  -8 3252.15 412.329  23
  10  -8  -7 2488.20 609.523  14
  10  -8  -6 2034.31 502.963  29
  10  -8  -6 2273.60 723.287  14
  10   8  -6-87.5110 827.623  13
  10   8  -6 808.921 701.220  19
  10  -8  -5 6157.22 839.178  14
  10   8  -5 3461.83 751.719  13
  10   8  -5 7435.69 687.313  19
  10   8  -5 1850.11 775.512  16
  10  -8  -4 1679.31 750.460  14
  10   8  -4 1510.90 636.132  13
  10  -8  -3 9056.03 766.746  14
 -10  -8   3 3642.32 752.904  28
 -10  -8   3 5810.26 741.529  25
  10   8  -3 8341.19 621.116  13
  10  -8  -3 2959.90 518.111  12
  10  -8  -3 7155.90 493.930  22
 -10  -8   2-19.6915 550.249  28
  10   8  -2 1513.53 479.293  13
 -10  -8   2 339.344 649.219  25
  10  -8  -2 1708.54 436.006  22
  10  -8  -2 2344.02 701.171  23
  10  -8  -2 645.286 463.962  12
 -10  -8   1 2282.39 467.878  28
 -10  -8   1 3483.03 577.350  25
  10  -8  -1 4426.47 620.607  23
  10  -8  -1 4141.58 493.326  22
  10  -8  -1 3158.60 552.110  12
 -10  -8   0 12072.5 540.530  28
 -10  -8   0 13267.6 623.464  25
  10  -8   0 17282.8 799.552  23
  10  -8   0 13014.0 726.241  12
  10  -8   0 16219.8 629.207  22
  10  -8   1 34668.4 1007.35  23
  10  -8   1 31081.2 755.232  22
 -10  -8  -2 15828.6 785.666  15
 -10   8  -2 15992.7 595.856  13
  10  -8   2 15096.2 595.912  22
  10  -8   3 7150.87 584.377  28
 -10   8  -3 6922.06 611.053  13
 -10  -8  -4 18887.8 640.569  29
 -10   8  -4 16865.1 738.209  13
 -10  -8  -4 19166.0 887.504  15
 -10   8  -5 264.086 683.282  13
 -10  -8  -5 1312.88 610.233  29
 -10  -8  -6-421.957 745.963  29
 -10   8  -6 3241.91 655.072  13
 -10  -8  -6 1810.68 609.078  27
 -10  -8  -6-579.211 558.525  18
 -10   8  -6 1926.03 485.348  16
 -10  -8  -7 446.539 446.275  27
 -10  -8  -7 1378.85 452.970  18
 -10   8  -7 205.898 379.481  16
  10 -10  -6 1186.78 499.435  23
  10 -10  -5 1941.84 528.115  29
  10 -10  -5 8281.92 800.754  23
  10  10  -5 3368.04 661.741  13
  10  10  -5 5859.97 672.759  19
  10 -10  -4 3343.10 894.680  23
  10  10  -4 830.256 705.899  13
  10 -10  -3 11568.3 1046.41  23
  10  10  -3 14865.5 638.886  19
  10 -10  -2-63.4625 896.540  23
  10  10  -2 5636.30 480.228  19
 -10 -10   1 9253.61 736.063  28
  10 -10  -1 10780.6 742.364  28
 -10 -10   1 9556.72 843.663  25
 -10 -10   0 9158.67 787.592  25
 -10 -10   0 8857.78 656.085  28
  10 -10   0 8998.41 757.904  28
  10 -10   1 13858.9 808.251  28
 -10 -10  -1 12719.5 780.421  25
 -10 -10  -2 1188.40 733.044  15
 -10 -10  -2-328.463 764.332  25
  10 -10   2 381.718 675.789  28
 -10 -10  -3 14156.5 517.201  29
 -10  10  -3 15038.1 686.307  13
  10 -10   4 5881.80 522.788  28
 -10 -10  -4 4299.64 773.382  27
 -10  10  -4 11499.6 645.928  13
 -10 -10  -4 9380.37 529.946  29
 -10 -10  -5 1760.39 515.137  29
 -10  10  -5 1450.19 550.090  13
 -10 -10  -5 3250.26 595.915  27
 -10 -10  -6 2701.47 383.088  27
 -10  10  -6-639.825 418.457  13
  10 -12  -4 542.637 316.272  29
  10  12  -4-370.711 411.213  19
 -10 -12   3 693.030 363.844  15
  10  12  -3 129.204 377.974  19
  10 -12  -2 6653.25 402.631  28
  10  12  -2 6567.82 435.859  19
 -10 -12   1 11346.5 683.021  15
  10 -12  -1 10360.1 540.503  28
  10 -12   0 7188.35 563.006  28
 -10 -12   0 5285.13 667.460  15
  10 -12   1 1640.57 516.592  28
 -10 -12  -2 3766.99 577.010  15
  10 -12   2 2370.10 489.181  28
  10 -12   3 3258.70 405.958  28
 -10 -12  -3 3254.68 479.761  27
 -10 -12  -4 564.001 335.353  27
  11  -1  -9 1118.15 499.791  17
  11   1  -9-256.390 491.360  17
  11  -1  -8-369.198 664.120  17
  11   1  -7 32728.9 847.270  21
  11  -1  -7 33098.9 941.053  21
  11   1  -7 30562.8 1164.23  16
  11  -1  -6 16510.7 724.276  21
  11   1  -6 11493.3 679.603  21
  11   1  -6 13941.0 830.716  19
  11  -1  -6 7415.29 611.951  17
  11   1  -6 10886.4 789.986  16
  11   1  -5 1723.84 958.404  10
 -11   1   5 1921.88 949.556   3
  11   1  -5 834.333 630.221   5
 -11  -1   5 645.991 713.014   3
 -11  -1   4 262.498 905.729   3
  11  -1  -4-222.319 550.280   5
  11   1  -4 424.652 628.626   5
 -11   1   3 32824.7 1364.06   3
 -11  -1   3 41171.4 1716.37   3
 -11   1   2 56402.7 1680.82   3
 -11  -1   2 86265.1 2146.51   3
 -11   1   1 72429.3 1311.90   8
 -11   1   1 44601.0 1404.19   3
 -11  -1   1 43224.5 1232.42   8
 -11  -1   1 73165.3 1820.79   3
 -11   1   0 6152.76 576.085   8
 -11  -1   0 8971.93 794.816   8
 -11   1   0 6660.61 624.393   3
 -11  -1   0 6789.78 687.946   3
 -11  -1   0 7194.76 645.538   1
 -11   1   0 7130.54 506.304   1
 -11   1  -1 97919.8 2025.10   8
 -11  -1  -1 109682. 2062.63   1
 -11  -1  -1 124011. 2049.98   8
 -11   1  -1 86668.2 1474.13   1
 -11   1  -1 95513.8 1735.86   7
 -11   1  -1 119393. 1709.62   3
 -11   1  -2 151123. 1869.96   1
 -11   1  -2 145415. 2663.00   8
 -11  -1  -2 212082. 2887.02   8
 -11   1  -2 183583. 2573.98   7
 -11  -1  -2 182826. 2834.44   7
 -11  -1  -2 135593. 2315.86   1
 -11   1  -3 24303.2 1355.77   8
 -11  -1  -3 26671.5 1126.76   1
 -11  -1  -3 25766.8 1451.91   7
 -11  -1  -4 4848.34 795.238   8
 -11   1  -4 2633.49 857.949   8
 -11   1  -4 5214.60 743.558   7
 -11  -1  -4 3079.55 866.534   7
 -11   1  -5 10291.5 1128.84   8
 -11  -1  -5 10838.6 1048.79   8
 -11   1  -5 11064.3 1135.88   7
 -11  -1  -5 7838.26 1094.56   7
 -11  -1  -6 12339.0 537.784  16
 -11   1  -6 10478.4 558.717  16
 -11  -1  -7 17119.0 700.747  18
 -11   1  -7 18119.2 732.896  16
 -11  -1  -8-10.7682 489.853  18
 -11  -1  -9 1359.54 572.580  20
 -11   1  -9 1704.49 480.700  20
 -11   1  -9 1247.71 451.243  16
  11  -3  -9 950.972 529.786  14
  11  -3  -9 1827.78 476.422  17
  11  -3  -8 2212.77 700.419  14
  11  -3  -8 1043.94 684.998  12
  11  -3  -8 3122.00 632.158  17
  11   3  -7-693.154 819.863  19
  11  -3  -7-550.264 811.582  12
  11  -3  -7 1071.67 626.432  17
  11  -3  -6 19896.7 766.376  17
  11   3  -6 21339.8 935.031  16
  11   3  -5 6666.74 613.482  13
  11  -3  -5 7617.89 528.905  21
 -11   3   5 5616.62 848.722   3
  11   3  -5 2869.03 634.732  19
  11  -3  -5 5226.08 464.760  17
  11   3  -5 4339.06 560.185  16
 -11   3   4-354.570 940.508   3
  11   3  -4 26.1770 619.695   5
  11   3  -3 25220.1 1054.92   5
 -11   3   3 18385.6 1551.72   3
 -11   3   2 752.067 1001.83   3
  11   3  -2 2700.78 626.773   5
 -11   3   1 41592.5 1530.57   3
  11   3  -1 38450.2 1232.16   5
 -11   3   0 152582. 2505.13   3
 -11   3   0 158130. 2401.64   8
 -11   3  -1-103.338 656.908   8
 -11  -3  -1 152.539 609.088   1
 -11   3  -1-685.935 636.894   3
 -11  -3  -2 62887.0 2080.65   8
 -11  -3  -2 55735.5 1772.62   1
 -11   3  -3-981.499 976.564   8
 -11  -3  -3-1258.41 1047.50   8
 -11  -3  -3-46.4225 557.518   1
 -11  -3  -4 9961.34 1220.70   8
 -11   3  -4 11278.2 1322.25   8
 -11  -3  -4 14234.3 1043.59   1
 -11   3  -5 1984.85 520.276  24
 -11  -3  -5 2156.81 460.890  27
 -11   3  -5 2086.34 413.765  13
 -11   3  -5 970.843 427.805  16
 -11  -3  -6 2668.28 581.390  27
 -11   3  -6 1937.84 476.102  13
 -11   3  -6 2237.26 520.412  16
 -11   3  -7 3746.65 636.180  16
 -11  -3  -7 4356.48 851.954  29
 -11  -3  -8 2878.99 723.077  20
 -11   3  -8 1002.93 475.947  20
 -11  -3  -8 2120.95 582.488  18
 -11   3  -8 211.776 722.424  16
 -11   3  -9-100.847 476.941  16
  11  -5  -9-0.88446 386.128  14
  11  -5  -8 234.192 563.087  14
  11  -5  -7 8541.03 746.675  14
  11   5  -7 4461.91 806.903  13
  11  -5  -7 8849.04 719.466  12
  11   5  -7 3636.30 902.122  19
  11   5  -7 5858.61 955.007  16
  11  -5  -6 21748.5 892.138  14
  11   5  -6 19833.8 996.683  13
  11  -5  -6 20807.7 923.682  12
  11  -5  -6 20029.9 842.421  17
  11   5  -6 17847.2 971.844  16
  11  -5  -5 8889.38 658.700  14
  11   5  -5 7429.76 700.328  13
  11  -5  -5 8766.91 729.778  12
  11   5  -5 6566.54 738.613  19
  11  -5  -5 7616.77 610.155  17
  11   5  -5 5400.27 682.106  16
  11   5  -4 40624.2 887.200  13
  11   5  -4 40485.3 943.600  19
  11   5  -4 39025.6 917.336  16
  11   5  -3 10217.3 869.224   5
 -11   5   3 12858.2 1373.09   3
  11   5  -2 1176.62 612.570   5
 -11  -5   2 2016.52 812.858   1
 -11   5   2 1756.63 883.825   3
  11   5  -1 8850.50 732.410   5
 -11   5   1 8994.71 848.493   3
 -11  -5   1 9913.10 1121.31   1
 -11   5   0 38220.7 1193.41   8
 -11  -5   0 42680.8 1918.47   1
 -11   5  -1 32784.8 1190.13   8
 -11   5  -1 34367.0 1086.17   3
 -11   5  -2 35718.1 1298.30   8
 -11  -5  -2 25625.9 1484.21   1
 -11  -5  -3 46118.5 1899.50   1
 -11   5  -3 53557.3 1826.41   8
 -11  -5  -4 19912.4 729.062  27
 -11   5  -4 17541.9 675.782  24
 -11   5  -4 25089.9 704.848  13
 -11   5  -4 23839.0 635.269  16
 -11  -5  -4 28922.3 731.051  29
 -11   5  -5 9814.36 621.798  24
 -11  -5  -5 8639.20 689.403  27
 -11   5  -5 9616.74 584.837  16
 -11  -5  -5 9949.39 704.801  29
 -11  -5  -6 1382.99 607.281  27
 -11  -5  -6-294.365 555.797  20
 -11  -5  -7 2014.48 802.630  29
 -11  -5  -7 5929.45 649.135  27
 -11   5  -7 8044.81 610.196  13
 -11  -5  -7 4604.07 585.189  20
 -11  -5  -7 2826.16 753.642  18
 -11   5  -7 3712.33 727.716  16
 -11  -5  -8 2132.51 611.959  18
 -11   5  -8 3775.13 605.766  16
  11  -7  -8 1518.53 427.445  14
  11  -7  -7 1523.85 565.301  14
  11  -7  -6 888.463 625.101  14
  11   7  -6-513.848 773.214  19
  11  -7  -5 13272.9 784.946  14
  11   7  -5 10224.6 836.145  13
  11  -7  -5 12083.3 752.334  12
  11   7  -5 12552.7 817.516  19
  11  -7  -4 24709.1 873.908  14
  11  -7  -4 18262.6 839.176  12
  11   7  -4 20131.1 798.980  13
  11   7  -4 24306.3 826.452  19
  11   7  -4 17413.1 913.461  16
  11   7  -3 2046.19 521.786  13
  11  -7  -3 1641.07 579.732  12
  11  -7  -3 2141.32 432.837  22
 -11  -7   2-659.140 594.751  28
 -11  -7   2-995.079 716.928  25
  11   7  -2 789.446 446.132  13
  11  -7  -2 755.012 439.803  22
  11  -7  -2 175.053 493.444  12
 -11  -7   1 34427.5 1990.47   1
 -11   7   1 34082.3 1486.93   3
 -11  -7   0 11313.5 1290.28   1
 -11   7   0 17547.3 1028.63   3
  11  -7   1 15767.4 791.470  12
 -11  -7  -1 10891.9 1370.69   1
 -11  -7  -2 12348.1 717.696  15
 -11  -7  -2 11291.7 621.446  25
 -11   7  -2 11811.1 549.486  13
  11  -7   2 11853.1 516.439  22
 -11  -7  -3 11848.8 488.524  29
  11  -7   3 11583.9 620.739  28
 -11  -7  -4 16324.4 617.614  29
 -11  -7  -4 15053.0 771.992  15
 -11   7  -5 5597.03 714.597  13
 -11  -7  -5 5611.44 706.249  27
 -11   7  -5 7720.87 616.618  16
 -11  -7  -5 7173.59 727.580  29
 -11  -7  -6-1277.18 847.027  29
 -11   7  -6-259.249 677.774  13
 -11  -7  -6 540.660 579.695  27
 -11  -7  -7 1467.63 486.464  27
 -11   7  -7 2380.35 537.741  13
 -11   7  -7 917.823 495.510  16
 -11   7  -8 982.379 320.181  13
  11  -9  -7 1290.20 395.852  23
  11  -9  -6 16509.8 668.553  29
  11  -9  -6 20872.2 735.200  14
  11  -9  -6 19472.7 782.516  23
  11   9  -6 10611.1 814.008  13
  11   9  -6 10450.5 744.660  19
  11  -9  -5-96.6057 606.151  14
  11  -9  -5 727.549 767.968  23
  11  -9  -4 975.233 830.501  23
  11   9  -4 4196.63 693.393  19
  11  -9  -3 732.230 780.438  23
  11   9  -3-804.018 679.636  13
  11  -9  -3-69.9026 540.593  12
 -11  -9   2 37150.0 1247.02  25
  11  -9  -2 43439.1 1137.48  23
  11  -9  -2 43228.4 871.151  22
  11   9  -2 37810.8 767.710  19
  11  -9  -1 135.226 707.241  23
  11  -9  -1 1215.94 583.584  22
  11  -9  -1 353.727 651.701  12
 -11  -9   0 5849.45 612.535  28
 -11  -9   0 6693.13 732.891  25
 -11  -9  -1-644.489 691.231  25
  11  -9   1 6907.62 594.273  22
 -11  -9  -2 21423.3 907.283  25
  11  -9   2 21267.5 846.144  28
 -11  -9  -2 21043.3 978.027  15
  11  -9   3 378.562 582.580  28
 -11   9  -3-780.031 646.775  13
 -11  -9  -4 709.834 491.025  29
 -11   9  -4-820.946 686.095  13
 -11  -9  -5 165.164 548.585  29
 -11  -9  -5-916.598 643.534  27
 -11   9  -6 6100.22 627.162  13
 -11  -9  -6 5439.32 617.598  29
 -11  -9  -7 1151.30 278.533  27
 -11  -9  -7 2353.02 451.021  29
  11 -11  -5 321.963 390.690  29
  11 -11  -5 24.3050 427.246  23
  11 -11  -4 1175.62 614.085  23
  11  11  -4-527.663 465.915  13
  11  11  -4 360.274 517.782  19
 -11 -11   3 2091.55 465.856  15
  11  11  -3 2116.73 489.237  19
  11 -11  -2 11086.5 632.422  28
 -11 -11   2 7732.68 907.526  25
  11 -11  -2 17225.4 927.511  23
  11  11  -2 16982.7 595.614  19
 -11 -11   0 4358.92 749.965  15
  11 -11   1 2383.05 656.439  28
 -11 -11  -1 1.30343 737.159  15
  11 -11   2 22893.2 776.679  28
 -11 -11  -2 15969.8 857.383  15
 -11 -11  -3 1658.89 536.574  15
 -11  11  -5-439.250 347.941  13
 -11 -11  -5 1978.79 324.822  27
 -11 -13  -1 2515.35 349.415  15
  12   0  -9 378.420 406.598  17
  12   0  -8 1117.65 629.212  17
  12   0  -7 2481.09 612.134  21
  12   0  -6 22507.5 870.746  21
  12   0  -6 22582.0 845.108  19
  12   0  -6 21325.9 1058.43  16
 -12   0   5 402.209 888.477   3
  12   0  -5-489.327 711.675   5
 -12   0   4 16838.2 1278.75   3
  12   0  -4 10367.5 913.909   5
 -12   0   3 55.1019 812.858   3
 -12   0   2 82430.3 1898.42   3
 -12   0   1-44.3131 654.319   3
 -12   0   1 64.0711 477.185   8
 -12   0   0 41894.8 1116.77   8
 -12   0   0 42316.7 1215.21   3
 -12   0   0 38799.8 1079.84   1
 -12   0  -1 33.7843 455.591   3
 -12   0  -1 177.195 564.944   8
 -12   0  -1 197.308 460.711   1
 -12   0  -2 139603. 2413.15   8
 -12   0  -2 113263. 2298.92   7
 -12   0  -3 260.236 791.103   8
 -12   0  -3-372.987 826.489   7
 -12   0  -3-22.1048 472.325   1
 -12   0  -4 3535.57 763.424   8
 -12   0  -4 2459.09 935.574   7
 -12   0  -5 1356.19 819.519   8
 -12   0  -5-65.5285 753.607   7
 -12   0  -6 30066.3 778.037  16
 -12   0  -7 682.156 525.701  16
 -12   0  -9-784.058 514.757  20
  12  -2  -9 585.234 470.610  14
  12  -2  -9-32.7674 481.902  12
  12  -2  -9 995.479 404.703  17
  12   2  -9-173.424 388.607  17
  12  -2  -8 749.672 539.688  17
  12   2  -7 1495.76 658.008  19
  12  -2  -7 440.388 587.474  17
  12  -2  -6 20355.6 829.362  21
  12   2  -6 18771.2 778.302  21
  12   2  -6 18563.3 949.420  19
  12  -2  -6 16305.3 756.871  17
  12   2  -6 17093.9 944.356  16
  12   2  -5 14852.2 1061.70   5
  12  -2  -5 23146.6 783.258  21
 -12   2   5 21555.7 1273.12   3
  12   2  -5 19687.8 785.966  16
  12   2  -5 28868.6 1837.51  10
 -12  -2   4-418.262 828.583   3
  12   2  -4 897.821 678.134   5
  12  -2  -4-294.658 639.615   5
  12   2  -3 1114.47 753.313   5
 -12   2   3 1707.60 833.570   3
 -12  -2   3 2063.10 868.932   3
 -12   2   2 100526. 2475.58   3
  12   2  -2 122375. 2227.11   5
 -12   2   1 1927.60 741.533   3
 -12  -2   1 3030.40 811.078   3
 -12  -2   1 3822.30 740.623   1
 -12   2   0 1222.97 627.041   3
 -12   2   0 1210.37 587.900   8
 -12  -2   0 1833.51 756.278   8
 -12  -2   0 3388.89 746.623   1
 -12  -2  -1 63579.8 1792.39   1
 -12  -2  -1 68295.9 1935.12   8
 -12   2  -1 39366.9 1612.05   8
 -12   2  -1 45730.2 1263.60   7
 -12   2  -1 43408.3 1214.72   3
 -12   2  -2 73646.2 2271.36   8
 -12  -2  -2 111617. 2444.55   8
 -12   2  -2 102794. 1978.79   7
 -12  -2  -2 69338.0 1907.24   1
 -12  -2  -3 45.5661 514.426   1
 -12  -2  -3 1163.90 883.606   8
 -12   2  -3 1513.02 649.992   7
 -12  -2  -4 2915.62 874.992   8
 -12   2  -4 658.807 915.120   8
 -12   2  -4 3697.20 714.284   7
 -12  -2  -4 1435.09 769.443   1
 -12  -2  -4 2922.87 936.485   7
 -12  -2  -5 8896.34 528.598  27
 -12   2  -5 8002.70 592.492  24
 -12  -2  -6 15280.0 653.878  27
 -12   2  -6 14784.6 663.440  11
 -12   2  -6 13718.3 726.223  16
 -12  -2  -6 14490.6 882.765  29
 -12  -2  -7-1343.35 895.299  20
 -12  -2  -7-407.344 617.816  18
 -12  -2  -8 1257.24 731.989  20
 -12  -2  -8-71.6070 535.791  18
 -12   2  -9 26.7604 391.790  20
 -12   2  -9-125.906 445.888  16
  12  -4  -9 4.68276 365.880  14
  12  -4  -8 379.758 537.450  14
  12  -4  -8 613.238 529.948  12
  12  -4  -8 1291.32 501.639  17
  12  -4  -7 4247.65 631.131  14
  12  -4  -7 3581.67 711.647  12
  12  -4  -7 4729.87 611.014  17
  12  -4  -6 3206.05 577.645  14
  12   4  -6 790.793 879.072  13
  12  -4  -6 2157.07 712.430  12
  12  -4  -6 3734.89 561.163  17
  12   4  -6 711.274 862.628  16
  12  -4  -5 31164.8 819.433  14
  12   4  -5 26740.3 1035.26  13
  12  -4  -5 28280.8 848.383  21
  12  -4  -5 28440.0 944.579  12
  12   4  -5 18752.8 965.343  19
  12  -4  -5 24824.4 719.974  17
  12   4  -5 23424.9 894.686  16
 -12   4   4 5500.48 1218.89   3
  12   4  -4 10354.4 1017.15   5
  12   4  -3 6035.50 877.463   5
 -12   4   3 7552.09 1346.59   3
 -12  -4   2-341.388 834.160   1
  12   4  -2 738.180 652.141   5
 -12   4   2-881.222 1095.11   3
 -12   4   1 15506.9 1240.34   3
 -12  -4   1 19030.2 1185.29   1
  12   4  -1 17009.2 993.821   5
 -12   4   0 19372.5 1037.03   8
 -12   4   0 16939.0 1007.34   3
  12   4   0 17060.3 932.938   5
 -12   4  -1 4269.57 749.353   8
 -12  -4  -1 4911.96 946.882   1
 -12   4  -1 4275.60 698.370   3
 -12  -4  -2 632.554 801.203   1
 -12   4  -2 1910.93 673.535   8
 -12  -4  -3 34347.4 1627.76   1
 -12   4  -3 46993.5 1927.62   8
 -12   4  -4 1437.86 1108.18   8
 -12  -4  -4 2379.34 730.201   1
 -12  -4  -5 654.185 438.793  27
 -12   4  -5 95.4531 507.691  24
 -12   4  -5 150.754 511.798  16
 -12  -4  -6 4685.52 589.605  27
 -12   4  -6 3118.19 592.223  13
 -12  -4  -6 2461.84 645.749  20
 -12   4  -6 4609.40 700.707  16
 -12  -4  -7 16932.3 714.228  27
 -12   4  -7 16105.0 697.564  13
 -12  -4  -7 17603.2 1005.62  29
 -12  -4  -7 14430.9 801.711  20
 -12  -4  -7 11461.8 778.226  18
 -12   4  -7 20198.9 888.940  16
 -12  -4  -8-294.190 548.467  20
 -12  -4  -9 2158.05 395.842  20
  12  -6  -8 299.396 410.508  14
  12  -6  -7 2458.68 551.076  14
  12   6  -6 49481.0 1341.74  13
  12  -6  -6 51783.4 1137.35  12
  12   6  -6 48913.2 1339.45  16
  12  -6  -5 14790.3 699.211  14
  12   6  -5 11048.5 854.637  13
  12  -6  -5 14166.7 825.871  12
  12   6  -5 12303.1 937.486  19
  12   6  -5 9606.77 894.215  16
  12  -6  -4-59.2983 433.085  14
  12   6  -4 24.5727 579.474  13
  12  -6  -4 239.872 568.099  12
  12   6  -3 2299.52 524.272  13
  12  -6  -3 1888.95 449.279  22
  12  -6  -3 4476.57 567.185  12
  12   6  -3 5432.48 536.783  19
  12   6  -2 134913. 2508.67   5
 -12   6   2 141856. 3076.86   3
 -12  -6   2 145537. 3049.25   1
 -12  -6   1 13883.2 1296.89   1
 -12   6   1 12353.4 958.067   3
 -12  -6   0 1081.87 816.527   1
 -12   6   0 931.070 580.688   3
 -12   6  -1 8366.53 830.194   8
 -12  -6  -1 6102.39 1235.99   1
 -12   6  -2 136003. 2565.08   8
 -12  -6  -2 97441.1 2957.98   1
 -12  -6  -3 22344.5 606.469  29
 -12   6  -3 20918.5 673.368  13
 -12  -6  -4 735.076 491.325  29
 -12   6  -4 34.5779 523.581  24
 -12   6  -4-14.1488 462.897  16
 -12  -6  -4 2614.66 549.225  15
 -12   6  -4 2838.11 554.490  13
 -12  -6  -5-452.746 729.364  29
 -12  -6  -5-329.600 599.013  27
 -12   6  -5 133.830 518.431  24
 -12  -6  -6 17902.5 722.170  27
 -12   6  -6 18844.3 794.809  16
 -12  -6  -7-49.6998 746.360  29
 -12  -6  -7 1306.98 519.138  27
 -12   6  -7 603.176 533.167  13
 -12   6  -8-162.764 327.997  13
 -12  -6  -8-483.069 493.305  18
 -12   6  -8-387.482 458.374  16
  12  -8  -7 254.606 390.142  14
  12  -8  -6 2464.43 528.392  14
  12  -8  -5 1434.98 573.074  14
  12   8  -5 2857.76 826.865  19
  12  -8  -4 13871.3 701.550  14
  12   8  -4 8555.58 812.089  13
  12  -8  -4 6842.84 674.521  12
  12   8  -4 14605.3 807.786  19
  12   8  -3-907.954 701.265  13
  12  -8  -3 110.139 463.314  22
  12  -8  -2 3677.33 640.954  23
 -12  -8   2-506.227 986.296  25
  12  -8  -2 7551.01 526.945  22
  12   8  -2 1653.76 617.630  13
  12  -8  -2 190.856 655.239  12
  12   8  -2 6555.70 462.432  19
 -12  -8   1-279.325 793.446  25
  12  -8  -1 2976.21 551.367  23
  12  -8  -1 4262.41 517.951  22
  12  -8  -1 1232.02 528.145  12
 -12  -8   0 9085.31 738.730  25
  12  -8   0 15753.7 653.260  22
  12  -8   0 13898.0 690.851  23
  12  -8   0 6603.44 715.446  12
 -12  -8  -1 13605.6 774.376  15
  12  -8   1 11325.0 604.412  22
 -12  -8  -2 5176.63 698.537  25
 -12  -8  -2 6531.48 789.334  15
  12  -8   3 4362.25 613.714  28
 -12   8  -3 3902.12 619.140  13
 -12  -8  -3 5629.60 465.238  29
 -12   8  -4 3449.63 666.703  13
 -12  -8  -4 4675.68 577.661  29
 -12  -8  -5 1013.03 690.511  29
 -12  -8  -5 703.313 649.699  27
 -12   8  -5-146.855 783.317  13
 -12  -8  -6 1846.01 491.704  27
 -12   8  -6 634.825 606.305  13
 -12  -8  -7 6857.51 410.111  27
 -12   8  -7 1505.81 453.951  13
 -12  -8  -7 2694.33 416.740  18
 -12   8  -7 700.055 412.989  16
 -12  -8  -7 6396.65 588.355  29
  12 -10  -6 852.216 353.961  23
  12  10  -5 1207.50 676.606  13
  12  10  -5 3966.01 627.133  19
  12 -10  -4 9522.84 725.022  23
  12  10  -4 7868.76 741.852  19
 -12 -10   3 8136.96 580.942  15
  12 -10  -3 5601.08 752.055  23
  12  10  -3 489.845 717.614  13
  12 -10  -3 2510.73 535.205  28
  12  10  -3 7955.17 624.670  19
  12 -10  -2 409.793 707.915  23
  12  10  -2 4351.72 484.236  19
  12 -10  -1 15475.7 882.910  28
 -12 -10   1 15289.8 1073.66  25
 -12 -10   0 6996.33 927.993  25
  12 -10   0 8318.51 870.559  28
  12 -10   1 4436.61 815.723  28
 -12 -10  -1 2664.21 909.572  25
  12 -10   2 145.967 633.955  28
 -12  10  -3 10172.8 646.944  13
 -12 -10  -3 9254.34 737.974  15
 -12 -10  -4 1253.45 507.236  29
 -12 -10  -4 1214.91 600.082  27
 -12 -10  -5-364.047 503.534  29
 -12  10  -5-792.405 559.451  13
 -12 -10  -6 332.869 275.715  27
 -12  10  -6-330.257 345.109  13
 -12 -10  -6 161.187 332.211  29
  12 -12  -3 1017.20 332.134  29
 -12 -12   2 189.448 423.369  15
  12 -12  -2 220.280 306.341  28
 -12 -12   1-741.426 554.560  15
  12 -12  -1 76.8925 409.761  28
  12 -12   0-185.095 471.799  28
  12 -12   1 3686.73 498.530  28
 -12 -12  -1 3070.75 590.197  15
  12 -12   2 654.808 399.189  28
 -12 -12  -2 318.316 442.134  27
  12 -12   3 2223.98 314.665  28
  13  -1  -9 2553.35 433.358  14
  13  -1  -9 1258.07 487.357  12
  13   1  -9 2313.07 359.713  17
  13  -1  -8 401.416 492.823  17
  13  -1  -7 2124.64 685.519  21
  13   1  -7 1805.25 571.485  21
  13  -1  -6 25636.9 946.316  21
  13   1  -6 27299.0 941.627  21
  13  -1  -6 31267.0 892.496  19
  13   1  -6 29643.1 953.794  19
  13  -1  -6 23702.6 843.168  17
  13   1  -6 28152.0 1149.87  16
  13   1  -5 21803.2 1311.49   5
  13  -1  -5 28153.9 903.686  21
  13   1  -5 20356.0 847.943  21
  13  -1  -5 32844.6 842.560  19
  13   1  -5 33137.0 964.275  19
 -13   1   5 33080.4 1608.87   3
  13   1  -5 32758.8 1060.83  16
 -13  -1   5 32221.0 1564.07   3
 -13   1   4-144.480 768.811   3
 -13  -1   4 241.535 812.926   3
  13  -1  -4-705.708 786.042   5
  13   1  -4 451.880 749.343   5
  13   1  -3 2290.32 724.221   5
 -13   1   3 4952.10 716.679   3
 -13  -1   3 4746.30 1020.38   3
 -13   1   2 44543.8 1467.16   3
 -13  -1   2 57399.4 1796.28   3
 -13   1   1 121157. 1661.37   8
 -13  -1   1 121039. 2122.00   8
 -13   1   0 21562.2 798.086   1
 -13   1   0 21469.7 912.684   8
 -13   1   0 19757.6 871.760   3
 -13  -1   0 20842.4 979.105   3
 -13  -1   0 19710.1 928.538   1
 -13  -1  -1 2290.03 631.452   8
 -13  -1  -1 2763.67 681.614   1
 -13   1  -1 1342.73 610.033   8
 -13   1  -1 2321.38 480.596   3
 -13   1  -2 17329.3 1119.15   8
 -13   1  -2 17635.0 1079.61   7
 -13  -1  -2 17414.0 1097.68   1
 -13  -1  -3 21896.5 1130.58   8
 -13   1  -3 21814.3 1296.59   7
 -13  -1  -3 21139.4 1259.06   7
 -13   1  -4 22939.6 1304.91   8
 -13   1  -4 21848.1 1353.28   7
 -13  -1  -4 23468.0 1627.82   7
 -13  -1  -5 853.944 409.054  27
 -13   1  -5 207.911 457.891  11
 -13  -1  -5 474.644 508.806  11
 -13   1  -6 56.1734 504.340  11
 -13   1  -6-53.8065 557.221  16
 -13  -1  -6-27.0108 520.943  16
 -13  -1  -7 17692.1 732.503  18
 -13   1  -7 24975.8 845.949  16
 -13  -1  -8 2452.02 760.771  20
 -13  -1  -8 2789.11 493.005  18
 -13   1  -9-135.830 379.016  16
  13  -3  -9-25.0023 333.927  14
  13  -3  -9 536.289 335.616  12
  13   3  -9-117.021 279.046  17
  13  -3  -8 628.734 496.872  14
  13  -3  -8 174.052 574.887  12
  13  -3  -8 1434.47 471.713  17
  13  -3  -7 2459.22 580.678  14
  13   3  -7 1903.43 666.609  19
  13  -3  -7 3441.98 552.149  17
  13   3  -6 18542.7 1119.76  13
  13  -3  -6 22457.2 919.403  21
  13  -3  -6 20242.7 883.471  12
  13   3  -6 19877.8 1026.83  19
  13  -3  -6 21135.9 717.012  17
  13   3  -6 20862.3 1037.55  16
  13   3  -5-715.582 827.442  13
  13  -3  -5 2599.35 552.800  21
  13  -3  -5 474.826 537.663  12
  13  -3  -5 1605.14 404.198  17
  13   3  -5-233.536 699.318  16
  13   3  -4 7654.94 882.560   5
 -13   3   4 9397.78 1029.35   3
  13   3  -3 30477.5 1316.17   5
 -13   3   3 24197.1 1485.25   3
 -13   3   2 29540.4 1790.36   3
  13   3  -2 38102.4 1478.16   5
 -13   3   1 18303.4 1431.91   3
  13   3  -1 16991.5 1013.02   5
 -13   3   0-703.428 867.233   8
 -13  -3   0 1196.76 757.337   1
 -13   3   0 108.646 734.313   3
 -13  -3  -1 58345.2 1869.50   1
 -13   3  -1 40249.0 1746.92   8
 -13   3  -1 34155.1 1388.99   3
 -13  -3  -1 50867.4 1851.31   8
 -13   3  -2 20184.6 1452.93   8
 -13  -3  -2 20627.5 1320.10   1
 -13  -3  -3 20977.8 1323.47   1
 -13   3  -3 23841.3 1654.72   8
 -13  -3  -3 38209.6 1841.83   8
 -13   3  -3 40182.6 1430.11   7
 -13  -3  -4 601.004 1080.42   8
 -13  -3  -4-134.587 859.984   1
 -13   3  -4 2658.18 780.348   7
 -13  -3  -5 15750.9 600.645  27
 -13   3  -5 12633.1 757.970  24
 -13   3  -5 15418.0 657.853  13
 -13   3  -5 9050.72 625.049  11
 -13  -3  -5 7874.45 761.138  29
 -13  -3  -5 21343.0 786.676  11
 -13   3  -5 12516.3 655.736  16
 -13  -3  -6 1031.27 753.537  29
 -13  -3  -6 1542.62 512.097  27
 -13   3  -6 1952.54 514.050  13
 -13   3  -6-373.468 677.873  16
 -13   3  -7 1607.44 693.107  16
 -13  -3  -8-594.337 657.924  20
 -13  -3  -8-791.421 560.965  18
 -13  -3  -9 1682.58 433.863  20
 -13   3  -9-116.058 396.853  16
  13  -5  -8 1754.02 424.372  14
  13   5  -8 2417.45 445.165  13
  13  -5  -8 2132.24 429.869  12
  13  -5  -7 563.106 483.851  14
  13  -5  -7 1227.37 558.547  12
  13  -5  -6 11524.8 624.842  14
  13   5  -6 6982.22 981.270  13
  13  -5  -6 11051.6 767.178  12
  13   5  -6 5299.77 977.091  16
  13  -5  -5 18122.0 672.816  14
  13   5  -5 14672.9 916.094  13
  13  -5  -5 16777.5 822.492  12
  13   5  -5 11262.8 971.468  19
  13   5  -5 12815.7 848.510  16
  13   5  -4 963.709 643.315  13
  13  -5  -4 2657.23 592.078  12
  13   5  -4 2581.66 731.810  19
  13   5  -4 238.584 658.023  16
 -13  -5   3 467.011 734.775   1
  13   5  -3 495.545 638.962   5
 -13   5   3 557.418 1185.84   3
  13   5  -2 25912.7 1301.92   5
 -13   5   2 27886.3 1796.42   3
 -13  -5   2 29095.6 1366.33   1
  13   5  -1 39983.2 1434.76   5
 -13   5   1 36885.7 1681.24   3
 -13   5   0 9281.94 941.821   8
 -13   5   0 8002.22 909.996   3
 -13  -5  -1 219.773 1071.82   1
 -13   5  -1 206.936 622.866   8
 -13   5  -2 106924. 2495.58   8
 -13  -5  -2 96081.5 2771.57   1
 -13  -5  -3 8155.13 1084.16   1
 -13   5  -3 12738.0 1148.56   8
 -13  -5  -4-321.266 583.874  29
 -13  -5  -4-459.103 492.011  27
 -13   5  -4 700.371 543.632  24
 -13   5  -4-503.976 561.533  13
 -13  -5  -5-1064.51 796.280  29
 -13  -5  -5 430.794 501.863  27
 -13   5  -5-168.826 590.045  24
 -13   5  -5-582.842 590.857  16
 -13  -5  -6 10937.0 637.977  27
 -13   5  -6 7609.70 675.377  24
 -13   5  -6 7943.89 697.852  13
 -13   5  -6 11310.6 748.890  16
 -13  -5  -7 14281.3 639.442  27
 -13   5  -7 11157.4 668.585  13
 -13  -5  -7 5338.12 524.296  20
 -13  -5  -7 5752.00 798.596  18
 -13   5  -7 7700.09 778.141  16
 -13  -5  -8 2630.03 399.668  20
  13  -7  -7 2086.57 415.199  14
  13  -7  -6 1439.80 453.979  14
  13  -7  -6 1555.58 564.074  12
  13  -7  -5 4362.70 530.521  14
  13   7  -5-124.303 959.300  13
  13  -7  -5 4320.48 708.747  12
  13   7  -5 1310.74 884.543  19
  13   7  -4-909.221 736.236  13
  13  -7  -4 786.579 684.094  12
  13  -7  -3 5659.00 510.609  22
  13  -7  -3 4324.87 691.033  12
  13   7  -2 141.391 615.526  13
  13  -7  -2 573.649 532.504  22
  13  -7  -2 997.780 560.928  12
  13  -7  -1 1636.08 427.242  23
  13  -7  -1 202.655 611.314  22
  13  -7  -1-170.565 606.153  12
  13  -7   0 1334.07 598.702  22
  13  -7   0 1561.08 595.745  12
 -13  -7  -1 40210.9 1054.98  15
 -13  -7  -1 34305.0 1045.67  25
  13  -7   1 41696.8 979.285  22
  13  -7   1 46930.5 895.774  23
 -13   7  -1 38918.8 861.969  13
  13  -7   1 31985.3 1086.65  12
 -13  -7  -2 198.005 715.359  15
 -13   7  -2 1770.62 533.473  13
 -13  -7  -3 28.0277 688.852  15
 -13  -7  -3 2636.46 447.947  29
 -13   7  -4 5359.47 615.910  24
 -13   7  -4 5875.01 670.768  13
 -13  -7  -5-444.866 812.374  29
 -13  -7  -5 1071.13 593.944  27
 -13   7  -5 1358.85 510.859  24
 -13   7  -5-938.969 793.729  13
 -13  -7  -6 3022.78 519.056  27
 -13   7  -6 1299.29 645.487  13
 -13  -7  -7 6562.09 454.325  27
 -13   7  -7 1040.75 575.433  13
 -13  -7  -7 2532.90 538.966  18
 -13   7  -7 2780.63 476.036  16
 -13  -7  -7 7576.39 690.173  29
  13   9  -6 3879.06 609.315  13
  13   9  -6 263.535 735.139  19
  13  -9  -5 1118.21 546.595  23
  13   9  -5-192.948 766.465  19
  13  -9  -4 1122.29 613.265  23
  13   9  -4 2360.67 771.123  19
  13  -9  -3 382.659 602.853  23
  13  -9  -3 3070.35 509.329  22
  13  -9  -3-615.661 685.291  12
  13   9  -3 2817.76 611.024  19
 -13  -9   2 30116.9 1303.64  25
  13  -9  -2 38204.0 925.277  22
  13  -9  -2 38961.7 959.013  23
  13  -9  -2 27113.5 1050.21  12
  13   9  -2 37207.8 835.462  19
  13  -9  -1 2214.26 576.486  23
  13  -9  -1 7075.47 674.039  22
 -13  -9   0 3751.48 684.274  15
  13  -9   0 4284.73 680.069  22
  13  -9   1 9402.84 716.315  22
 -13  -9  -1 4748.41 756.243  15
 -13   9  -2 39757.6 985.943  13
  13  -9   2 42931.5 986.939  22
 -13  -9  -3 160.299 672.828  15
  13  -9   3 244.602 556.279  28
 -13   9  -4 1522.42 621.409  13
 -13  -9  -5-174.318 511.938  27
 -13   9  -5-499.951 575.153  13
 -13   9  -6 9166.82 573.834  13
 -13  -9  -6 8231.85 397.954  18
  13 -11  -5 117.364 262.345  23
  13 -11  -4 4759.68 409.548  29
  13 -11  -4 323.587 385.267  23
  13 -11  -3 152.070 482.217  23
  13  11  -3-588.545 504.263  19
  13  11  -2 9851.53 606.416  19
 -13 -11   2 9643.98 635.652  15
 -13 -11   1-500.032 638.947  15
  13 -11  -1 1319.59 568.765  28
  13 -11   0 810.907 673.327  28
  13 -11   2 3448.19 528.801  28
 -13 -11  -2 4741.06 644.156  15
  13 -11   3 1689.19 390.554  28
 -13 -11  -3 38.3714 506.499  27
 -13 -11  -4 1680.59 355.333  27
 -13  11  -4 1226.79 353.541  13
  14   0  -9 730.883 290.905  17
  14   0  -8 152.639 463.518  17
  14   0  -7 70.7435 632.679  21
  14   0  -7-695.224 581.792  17
  14   0  -6 17944.4 921.581  21
  14   0  -6 20545.6 834.029  17
  14   0  -5-608.560 581.692  21
  14   0  -5 219.319 447.763  19
 -14   0   4 3094.66 889.527   3
  14   0  -4 924.524 645.136   5
 -14   0   3 278.262 827.454   3
 -14   0   2 205305. 2906.21   3
 -14   0   1-140.444 485.239   1
 -14   0   1 361.128 702.173   3
 -14   0   1 62.4310 505.153   8
 -14   0   0 1188.77 579.778   3
 -14   0   0 1110.59 486.356   1
 -14   0   0 908.673 480.416   8
 -14   0  -1 203.662 478.714   3
 -14   0  -1 0.18551 493.606   1
 -14   0  -1 1096.18 640.108   8
 -14   0  -2 125094. 2257.49   8
 -14   0  -2 105854. 2031.50   1
 -14   0  -3 595.894 698.533   8
 -14   0  -3-333.958 898.502   7
 -14   0  -4 2162.77 844.501   8
 -14   0  -4-340.518 845.682   7
 -14   0  -5-644.547 555.497  11
 -14   0  -6 44881.4 1017.55  11
 -14   0  -6 36283.7 941.327  16
 -14   0  -7 1051.65 555.672  16
 -14   0  -8-585.119 662.212  20
  14  -2  -9 5512.80 360.355  14
  14  -2  -9 5938.94 415.211  12
  14   2  -9 5416.48 317.534  17
  14  -2  -8 742.098 459.989  14
  14  -2  -8-471.122 631.278  12
  14   2  -7 1623.34 525.769  21
  14   2  -7 2672.27 598.582  19
  14  -2  -7-591.733 784.544  12
  14  -2  -7 2285.92 518.538  17
  14   2  -7-703.631 613.556  17
  14   2  -6 449.688 734.751  13
  14  -2  -6 627.664 662.923  21
  14   2  -6 1473.42 600.184  21
  14   2  -6 1746.25 672.481  19
  14  -2  -6 2575.25 484.971  17
  14   2  -5 8080.02 928.444  13
  14  -2  -5 9626.54 744.338  21
  14  -2  -5 15099.7 699.280  19
  14   2  -5 13055.3 810.621  19
  14  -2  -5 14098.5 589.253  17
  14   2  -5 12298.6 859.985  16
  14  -2  -4-321.178 734.008   5
  14   2  -4 516.323 792.091   5
 -14   2   4 2250.13 695.766   3
 -14  -2   3 2198.65 1011.46   3
  14   2  -3 318.731 814.585   5
 -14   2   3 2809.19 789.573   3
 -14   2   2 17538.9 1110.97   3
 -14  -2   2 25454.6 1263.55   3
 -14  -2   1 42641.7 1371.89   1
 -14  -2   1 47783.4 1569.51   3
 -14  -2   0 28881.2 1163.81   1
 -14  -2   0 32337.7 1380.85   8
 -14   2   0 24090.7 983.209   8
 -14   2   0 22971.0 1031.65   3
 -14  -2  -1 4154.33 849.430   1
 -14  -2  -1 4452.21 943.857   8
 -14   2  -1 4738.47 520.487   3
 -14  -2  -2 4436.72 938.448   8
 -14  -2  -2 2374.28 716.522   1
 -14   2  -2 2436.70 730.670   7
 -14  -2  -3 51821.8 1752.06   1
 -14   2  -3 53535.9 1953.00   8
 -14   2  -4 12746.3 1127.08   8
 -14  -2  -4 9779.65 1064.03   1
 -14  -2  -5 22247.7 634.713  27
 -14   2  -5 21225.7 859.752  24
 -14   2  -5 20691.7 691.168  13
 -14  -2  -5 20283.4 906.970  29
 -14   2  -6 402.085 636.552  11
 -14   2  -6 1344.59 640.773  16
 -14  -2  -7 21587.8 1029.83  20
 -14  -2  -7 23771.7 827.650  18
 -14  -2  -8 1134.83 480.937  18
 -14   2  -9 592.448 380.715  20
 -14   2  -9 727.594 403.617  16
  14  -4  -8 284.422 378.537  14
  14  -4  -8 705.278 440.243  12
  14  -4  -7 321.462 439.104  14
  14  -4  -7 60.4201 584.151  12
  14  -4  -6 4332.02 489.466  14
  14  -4  -6 3277.09 657.388  12
  14   4  -6-356.857 1020.26  19
  14  -4  -6 4515.41 521.452  17
  14   4  -6-1109.72 1046.42  16
  14  -4  -5 45871.7 840.481  14
  14   4  -5 41671.7 1318.87  13
  14  -4  -5 28257.5 926.085  21
  14  -4  -5 41502.3 992.838  12
  14   4  -5 34964.1 1271.93  19
  14  -4  -5 37489.9 813.900  17
  14   4  -5 34265.2 1154.00  16
  14   4  -4 7380.48 785.623  13
  14  -4  -4 7016.43 576.335  21
  14  -4  -4 9830.99 616.792  12
  14   4  -4 6615.18 909.811  19
  14  -4  -4 9874.90 457.844  17
  14   4  -4 5717.07 717.236  16
 -14   4   3 4794.23 1278.58   3
  14   4  -3 6663.80 933.275   5
  14   4  -2 21284.7 1238.06   5
 -14   4   2 18710.6 1528.77   3
 -14   4   1 85792.0 2616.27   3
  14   4  -1 81384.3 2089.87   5
  14   4   0 2081.39 685.250   5
 -14   4   0 676.139 966.318   8
 -14   4   0 3072.73 895.045   3
 -14   4  -1 3954.09 1033.57   8
 -14  -4  -1 8278.89 1048.37   1
 -14   4  -2 53812.7 2112.51   8
 -14  -4  -2 66660.6 2325.61   1
 -14  -4  -3 15086.9 1245.93   1
 -14   4  -3 12207.6 1378.66   8
 -14   4  -4 9814.31 607.519  13
 -14  -4  -4 9095.23 779.892  29
 -14  -4  -5 6502.43 840.180  29
 -14   4  -5 11442.5 743.286  24
 -14   4  -5 13005.4 666.614  13
 -14  -4  -5 13175.4 601.077  27
 -14  -4  -5 16472.5 756.808  11
 -14   4  -5 8096.89 693.685  16
 -14  -4  -6 2922.86 842.466  29
 -14  -4  -6 4273.06 549.505  27
 -14   4  -6 272.191 801.582  24
 -14   4  -6 1366.10 642.586  13
 -14  -4  -6-90.7892 732.399  20
 -14   4  -6 4807.29 684.379  16
 -14  -4  -7 6396.77 641.704  20
 -14  -4  -7 7656.92 728.920  18
 -14  -4  -8 271.841 484.416  18
  14  -6  -8 218.414 266.026  14
  14   6  -8 1682.24 270.891  19
  14  -6  -7 1356.88 387.278  14
  14  -6  -7 1591.68 478.146  12
  14  -6  -6 11977.1 573.259  14
  14   6  -6 1637.06 1138.28  13
  14  -6  -6 12767.8 719.661  12
  14   6  -6-293.935 1125.91  19
  14  -6  -5 3407.09 465.256  14
  14  -6  -5 3934.23 669.022  12
  14  -6  -4 885.058 568.369  12
  14   6  -4 1928.91 832.920  19
  14  -6  -3 1657.19 604.316  12
  14   6  -3 1886.29 649.724  19
  14   6  -2 23085.9 867.335  13
  14  -6  -2 19978.0 774.899  22
  14  -6  -2 29356.0 863.944  12
  14   6  -2 28155.2 816.050  19
  14  -6  -1 1096.59 453.798  12
 -14   6   1-239.573 1010.66   3
 -14  -6   0 48804.9 2140.46   1
 -14   6   0 32426.8 1539.60   3
 -14   6  -1 24487.8 1379.63   8
  14  -6   1 24106.5 778.522  22
  14  -6   1 27236.7 890.422  12
 -14  -6  -1 23916.7 890.446  15
 -14   6  -2 17644.2 741.455  13
 -14  -6  -2 13202.0 818.871  15
 -14  -6  -3 50.0529 464.814  29
 -14  -6  -3 1008.27 556.276  15
 -14  -6  -4 12469.6 680.578  27
 -14   6  -4 12891.9 686.014  16
 -14  -6  -4 10560.1 764.383  29
 -14   6  -5 2871.48 631.898  24
 -14  -6  -5 2969.77 568.759  27
 -14   6  -5 2299.69 706.123  13
 -14   6  -5 4116.07 615.434  16
 -14  -6  -6 4838.19 847.405  29
 -14   6  -6 5908.43 708.503  13
 -14  -6  -6 10310.8 623.472  27
 -14   6  -6 8927.65 696.337  16
 -14  -6  -7 1110.02 432.855  27
 -14   6  -7-106.751 494.602  13
 -14  -6  -8-169.351 484.655  18
 -14   6  -8 523.898 464.384  16
  14  -8  -7 808.296 312.585  23
  14   8  -7 696.190 438.970  13
  14  -8  -6 1687.32 359.361  14
  14  -8  -5 9782.37 647.758  12
  14   8  -5 7088.85 924.587  19
  14  -8  -4-23.2012 643.424  12
  14   8  -4 1321.10 809.454  19
  14  -8  -3 1428.19 550.704  23
  14  -8  -3 3523.29 500.408  22
  14  -8  -3 477.263 682.743  12
  14   8  -3 3135.80 686.318  19
 -14  -8   2 3451.26 539.735  15
  14  -8  -2 1922.37 533.145  23
  14  -8  -2 2985.24 560.523  22
  14   8  -2 3131.72 518.055  19
 -14  -8   1 17407.8 730.550  15
  14  -8  -1 17915.1 666.618  23
  14  -8  -1 16813.6 793.570  22
 -14  -8   0 4101.58 606.841  15
  14  -8   0 2867.57 505.157  23
 -14   8  -1 13617.6 657.978  13
  14  -8   1 14260.4 752.107  22
 -14   8  -2 2904.58 579.603  13
  14  -8   2 2828.47 572.399  22
 -14  -8  -3 1287.58 487.936  29
  14  -8   3 965.632 623.032  28
 -14   8  -3 5507.21 662.007  13
 -14  -8  -3 4147.80 711.043  15
 -14   8  -4 1131.88 519.736  24
 -14  -8  -5 78.0116 525.709  27
 -14   8  -5 140.141 653.295  13
 -14  -8  -6-125.753 592.346  29
 -14  -8  -6 1302.71 406.635  27
 -14   8  -6-199.660 539.995  13
 -14  -8  -6-569.238 453.772  18
 -14   8  -7 1202.44 360.399  13
  14  10  -5 3524.05 492.944  13
  14 -10  -5 4321.21 386.930  23
  14  10  -4 401.701 526.348  13
  14  10  -4-601.418 687.980  19
  14 -10  -3 2877.55 532.323  23
  14  10  -3 1820.59 537.411  13
 -14 -10   2 2146.54 580.944  15
  14 -10  -2 3326.61 546.698  23
  14  10  -2 2448.58 534.725  19
  14 -10  -1 7503.14 599.072  23
 -14 -10   1 6145.82 696.509  15
 -14 -10   0 884.261 719.997  15
 -14 -10  -1-675.669 832.750  15
  14 -10   1-1316.49 893.171  28
  14 -10   2-525.476 656.974  28
  14 -10   3 1165.52 484.758  28
 -14 -10  -3 234.856 571.559  27
 -14  10  -4-462.280 486.305  13
 -14  10  -5 2082.84 421.446  13
 -14 -10  -5 2870.62 376.496  29
  14 -12  -3 7735.73 310.876  29
 -14 -12   2-559.722 548.899  26
 -14 -12   2 3584.06 335.306  15
 -14 -12   1-329.342 405.525  15
 -14 -12   0-35.6403 420.124  15
 -14 -12  -1 732.946 331.838  27
 -14 -12  -1 5712.94 454.656  15
  14 -12   2 8834.93 403.142  28
 -14 -12  -2 3904.35 315.307  27
  15  -1  -9 10174.5 363.576  14
  15  -1  -9 9977.75 444.444  12
  15   1  -9 8958.64 471.344  12
  15  -1  -9 10198.3 353.582  17
  15   1  -9 10130.1 334.259  17
  15  -1  -8 1760.77 417.769  17
  15   1  -8 130.963 424.282  17
  15   1  -7 2594.95 558.063  19
  15  -1  -7 2860.33 536.112  17
  15  -1  -6 144.886 713.247  21
  15   1  -6 347.160 693.523  21
  15  -1  -6 2984.15 571.042  19
  15   1  -6 3273.52 592.261  19
  15  -1  -6 2706.69 524.901  17
  15   1  -6 1149.45 591.410  17
  15  -1  -5 46467.2 938.215  19
  15   1  -5 47479.7 1011.67  19
  15  -1  -4 3384.06 832.512   5
  15   1  -4 3458.91 932.801   5
 -15   1   4 7305.12 850.894   3
 -15  -1   4 9407.03 994.788   3
 -15   1   3 516.755 733.226   3
 -15  -1   3 1742.71 877.787   3
  15   1  -3-97.2222 779.650   5
 -15   1   2 11142.9 856.478   3
 -15  -1   2 11869.9 1068.80   3
 -15   1   1 29571.1 1127.75   3
 -15  -1   1 32859.5 1326.32   3
 -15  -1   0 57333.6 1477.69   1
 -15  -1   0 60009.9 1522.48   3
 -15   1  -1 1786.09 543.247   3
 -15   1  -1 1936.65 650.886   8
 -15  -1  -1 2035.75 747.515   8
 -15  -1  -1 1657.43 631.796   1
 -15   1  -2 8382.94 810.699   8
 -15  -1  -2 9135.89 907.369   8
 -15   1  -2 9386.77 880.818   7
 -15  -1  -2 9806.02 899.609   1
 -15   1  -3 32336.6 1438.46   8
 -15  -1  -3 32014.4 1391.27   8
 -15  -1  -3 29563.6 1346.75   1
 -15   1  -3 30851.9 1591.70   7
 -15   1  -4 3503.95 889.815   8
 -15  -1  -4 2047.05 813.041   8
 -15   1  -4 503.251 903.587   7
 -15  -1  -4 2107.44 763.453   7
 -15  -1  -5 950.063 391.397  27
 -15   1  -5 551.419 567.649  11
 -15  -1  -5 629.702 569.257  11
 -15  -1  -6 5969.00 602.844  16
 -15   1  -6 4973.22 642.795  16
 -15  -1  -7 9151.22 593.516  18
 -15  -1  -7 8666.54 632.438  16
 -15   1  -8-763.667 578.709  20
  15  -3  -8 254.877 356.848  14
  15  -3  -8 145.495 462.109  12
  15   3  -8-475.365 388.058  17
  15  -3  -7 384.647 404.654  14
  15  -3  -7-255.760 627.451  12
  15   3  -7 352.454 560.020  19
  15  -3  -7 941.801 451.657  17
  15  -3  -6 14756.3 580.958  14
  15   3  -6 9252.09 917.262  13
  15   3  -6 9232.25 692.593  21
  15  -3  -6 10861.5 744.110  12
  15   3  -6 11245.0 852.466  19
  15  -3  -6 13662.4 617.645  17
  15  -3  -5-337.801 553.367  12
  15  -3  -5 902.293 373.658  17
  15   3  -4 10445.5 914.575  13
  15  -3  -4 14491.6 629.636  12
  15   3  -4 10996.6 876.938  19
  15  -3  -4 14695.9 500.385  17
  15   3  -3 2113.41 782.763   5
 -15   3   3 5163.37 949.008   3
 -15   3   2 14095.4 1215.67   3
 -15  -3   2 16907.6 1137.21   1
 -15   3   1 5677.46 912.756   3
 -15  -3   1 9203.00 867.650   1
 -15   3   0 13257.2 880.313   8
 -15   3   0 11252.8 950.287   3
 -15   3  -1-1081.33 833.032   8
 -15  -3  -1 109.104 786.070   1
 -15  -3  -2 37462.7 1767.55   8
 -15  -3  -2 30300.6 1578.10   1
 -15  -3  -3 18166.5 1255.54   1
 -15   3  -3 13293.6 1298.65   8
 -15  -3  -4 450.123 613.030  29
 -15  -3  -4 2652.34 394.316  27
 -15   3  -4 3871.30 550.998  24
 -15   3  -4-164.803 526.803  13
 -15   3  -4 546.486 570.262  11
 -15  -3  -5 1303.53 721.729  29
 -15  -3  -5 1412.74 423.636  27
 -15   3  -5 337.307 687.265  24
 -15   3  -5 1439.80 497.682  13
 -15  -3  -5 1819.55 551.172  11
 -15  -3  -6 16625.9 645.580  27
 -15   3  -6 15462.4 709.876  13
 -15   3  -7 289.209 692.314  16
 -15   3  -8-544.456 436.445  20
 -15  -3  -8 2332.06 459.303  18
  15  -5  -8 491.634 270.989  14
  15   5  -8 1198.23 278.568  19
  15  -5  -8 388.097 335.565  12
  15  -5  -7 301.611 360.483  14
  15   5  -7-65.5260 667.520  13
  15  -5  -7 1223.00 493.930  12
  15  -5  -6 18102.6 590.794  14
  15  -5  -6 17176.0 758.913  12
  15  -5  -5 14311.7 745.920  12
  15   5  -5 9488.83 1122.71  19
  15  -5  -4 17224.9 721.305  12
  15   5  -4 15218.3 1101.43  19
 -15  -5   3-636.526 865.249  26
  15   5  -3 530.784 708.865  13
  15  -5  -3-408.153 557.489  22
  15  -5  -3 637.476 471.430  21
  15  -5  -3 2950.90 475.907  12
  15   5  -3 2291.26 738.792  19
  15   5  -2 40716.2 1767.03   5
  15  -5  -2 68275.2 1074.56  12
 -15  -5   1 54807.8 1894.14   1
 -15   5   1 37381.1 1952.52   3
 -15  -5   0 10444.4 1276.14   1
 -15   5   0 4291.03 1017.47   3
 -15  -5  -1-92.2699 914.111   1
 -15   5  -2 13577.2 1334.05   8
 -15  -5  -2 19732.1 827.769  15
 -15  -5  -3 16903.0 687.103  27
 -15  -5  -3 15652.1 805.611  29
 -15  -5  -4-110.296 502.103  27
 -15   5  -4 759.892 548.187  13
 -15  -5  -5 8047.85 562.455  27
 -15   5  -5 7120.73 713.419  24
 -15   5  -5 5719.23 697.969  13
 -15  -5  -5 8363.56 676.540  11
 -15   5  -5 5469.36 623.331  16
 -15  -5  -6 10894.6 608.107  27
 -15   5  -6 4799.11 681.261  13
 -15   5  -6 6998.59 730.709  16
 -15  -5  -6 9712.06 949.501  29
 -15   5  -7 4774.82 531.483  13
 -15  -5  -7 3903.23 620.030  18
 -15  -5  -8 1543.85 481.088  18
 -15   5  -8 5693.04 492.035  16
  15  -7  -7 222.517 269.237  14
  15   7  -7 649.079 507.315  13
  15  -7  -6 319.138 504.059  12
  15   7  -5 1866.87 1088.46  13
  15   7  -5 4740.34 1030.09  19
  15  -7  -4 70.0721 634.061  12
  15   7  -4-25.3142 880.664  19
  15  -7  -3 1309.43 457.447  22
  15  -7  -3 546.927 617.444  12
  15   7  -3 1573.99 679.636  19
  15  -7  -2 49.1640 438.901  23
  15  -7  -2 1087.34 499.156  22
  15  -7  -2-134.487 630.892  12
  15   7  -2 958.625 529.403  19
  15  -7  -1 50322.8 1071.24  12
 -15  -7   1 48481.6 1069.02  15
  15  -7   0 17690.3 606.951  23
  15  -7   0 13793.9 792.782  22
  15  -7   0 15907.0 868.849  12
 -15  -7   0 11993.2 738.421  15
 -15  -7  -1-926.440 757.248  15
  15  -7   1 1744.94 601.648  22
  15  -7   1-139.426 780.575  12
 -15   7  -2 4847.19 614.342  13
  15  -7   2 4282.48 589.545  22
 -15  -7  -3 26881.0 880.564  27
 -15   7  -3 29525.3 937.016  13
 -15  -7  -3 27950.7 843.523  29
 -15   7  -4 787.189 586.315  24
 -15   7  -4 713.978 638.698  13
 -15   7  -5 2819.45 567.098  24
 -15  -7  -5 3766.91 555.779  27
 -15  -7  -6 95.8401 619.825  29
 -15  -7  -6 87.2498 454.202  27
 -15   7  -6-427.993 486.824  16
 -15   7  -7 9587.90 556.104  13
 -15   7  -7 12687.2 539.238  16
  15   9  -6 5026.14 507.971  13
  15  -9  -6 4227.01 327.762  23
  15  -9  -5 354.399 380.992  23
  15  -9  -5 366.064 432.034  12
  15  -9  -4 235.939 453.986  23
  15  -9  -4-140.411 583.163  12
  15   9  -4-1129.10 755.378  19
  15  -9  -3 4877.97 529.947  23
  15  -9  -3 2473.49 498.020  22
  15   9  -3 2389.29 606.215  13
  15  -9  -3 4315.78 756.539  12
  15   9  -3 2716.56 676.883  19
  15  -9  -2 18374.6 667.545  23
  15  -9  -2 17278.4 993.833  12
  15   9  -2 14239.8 743.542  19
 -15  -9   2 14568.3 756.318  15
 -15  -9   1 200.685 575.205  15
  15  -9  -1 307.435 474.438  23
  15  -9  -1-558.833 686.998  22
 -15  -9  -1 2889.13 762.636  15
  15  -9   1 6224.04 740.480  22
  15  -9   2 2964.09 662.385  28
  15  -9   2 4943.38 639.989  22
 -15   9  -2 2612.78 672.696  13
 -15  -9  -2 5145.89 734.674  15
  15  -9   3-241.245 516.726  28
 -15   9  -3 861.025 467.501  24
 -15  -9  -4 228.817 481.357  29
 -15   9  -4 1127.06 602.687  13
 -15  -9  -5 6560.12 424.339  27
 -15   9  -5 3292.57 540.932  13
 -15  -9  -5 1584.84 325.868  18
 -15  -9  -5 6210.20 452.794  11
 -15  -9  -5 3287.78 475.175  29
 -15  -9  -6 2351.55 275.677  27
 -15   9  -6 2478.48 393.480  13
  15 -11  -4 3637.19 318.704  29
  15 -11  -4 1764.87 271.900  23
  15 -11  -3 2164.00 341.825  23
 -15 -11   1 3110.75 520.964  15
  15 -11  -1 1436.11 592.655  28
  15 -11   0 4407.73 670.694  28
 -15 -11   0 4872.69 595.226  15
  15 -11   1 3886.26 590.429  28
 -15 -11  -1 3291.39 584.126  15
 -15 -11  -2 4010.97 477.204  15
  15 -11   3 9647.73 392.284  28
 -15 -11  -3 4397.79 355.278  27
 -15 -11  -4 3922.93 252.430  27
  16   0  -9 29.0934 209.392  14
  16   0  -9-291.972 325.499  12
  16   0  -8 2384.16 381.657  17
  16   0  -7 361.960 495.096  19
  16   0  -7 385.010 493.903  17
  16   0  -6 10728.8 955.305  21
  16   0  -6 19124.1 716.455  19
  16   0  -5 2033.71 696.417  21
  16   0  -5 403.783 511.759  19
  16   0  -4 1238.91 450.509  19
 -16   0   3 73.3801 812.354   3
 -16   0   2 16106.4 1029.30   3
 -16   0   1 273.467 645.597   3
 -16   0   1 13.0456 472.341   1
 -16   0   0 51620.9 1353.77   1
 -16   0   0 51975.6 1391.79   8
 -16   0   0 51682.1 1436.93   3
 -16   0  -1-115.212 595.975   8
 -16   0  -2 1601.13 705.581   8
 -16   0  -3 927.340 659.277   8
 -16   0  -4 45839.0 979.536  24
 -16   0  -4 48634.1 974.014  11
 -16   0  -5-115.086 512.744  11
 -16   0  -6 4872.17 622.040  11
 -16   0  -6-877.075 698.001  16
 -16   0  -8 5782.35 635.136  20
 -16   0  -8 4706.28 506.593  16
  16  -2  -9 10503.4 349.337  12
  16   2  -9 8365.26 377.520  12
  16  -2  -8 546.958 331.596  14
  16  -2  -8-45.5711 510.184  12
  16  -2  -8 1548.78 350.571  17
  16   2  -8 759.130 340.929  17
  16   2  -7 2563.15 526.766  19
  16  -2  -7 2690.22 459.830  17
  16   2  -6 6323.18 730.820  21
  16   2  -6 4442.68 661.006  19
  16  -2  -6 6508.68 525.228  17
  16   2  -5 45869.0 1108.76  19
  16  -2  -5 45897.2 888.550  17
  16   2  -5 47261.9 1364.86  13
  16   2  -4 2180.10 652.889  13
  16  -2  -4 3925.37 585.655  21
  16  -2  -4 2999.84 498.267  19
  16   2  -4 1530.87 704.474  19
  16  -2  -4 1843.83 534.910  12
  16   2  -3 2680.82 844.277   5
 -16   2   3 7649.39 881.589   3
 -16  -2   2-558.704 751.753   1
  16   2  -2 827.037 675.268   5
 -16   2   2 1903.12 681.975   3
 -16   2   1 196989. 2943.02   3
 -16  -2   1 206706. 2809.50   1
 -16  -2   0 4884.71 683.609   1
 -16   2   0 6117.02 680.328   8
 -16   2   0 6219.19 637.877   3
 -16   2  -1 25913.4 1199.12   8
 -16  -2  -1 27928.7 1215.83   1
 -16   2  -2 1112.07 770.337   8
 -16  -2  -2 1703.95 859.969   8
 -16  -2  -2 716.778 796.153   1
 -16  -2  -3 84832.6 2218.29   1
 -16   2  -3 75374.9 2086.49   8
 -16  -2  -4 3615.19 372.305  27
 -16   2  -4 4376.40 602.818  24
 -16   2  -4 4248.54 574.794  11
 -16  -2  -4 4140.82 499.501  11
 -16  -2  -5 3170.62 437.647  27
 -16   2  -5 1731.14 731.660  24
 -16   2  -5 1824.98 486.666  13
 -16  -2  -5 3613.13 603.690  11
 -16   2  -5 886.762 678.938  11
 -16   2  -6 1039.81 695.968  11
 -16   2  -6 1331.13 636.254  16
 -16  -2  -7 17354.4 898.945  20
 -16  -2  -7 19046.2 720.038  18
 -16   2  -8 174.328 474.820  20
 -16  -2  -8-664.109 433.133  18
 -16   2  -8-129.971 512.649  16
  16  -4  -8 552.108 263.769  14
  16  -4  -8 1436.20 367.297  12
  16   4  -8 1175.77 286.813  19
  16  -4  -7 486.453 349.517  14
  16  -4  -7 540.189 505.898  12
  16   4  -7 210.083 508.517  19
  16   4  -6-421.267 890.773  13
  16  -4  -6 877.421 588.107  12
  16   4  -5-242.456 1091.54  13
  16  -4  -5 2907.60 610.033  12
  16  -4  -4 4797.45 559.185  12
 -16  -4   3 8147.54 768.193  26
  16   4  -3 3162.80 725.118  13
  16  -4  -3 2792.43 458.220  22
  16  -4  -3 3997.93 521.046  21
  16  -4  -3 8403.28 523.573  12
  16   4  -3 7395.57 836.661  19
 -16   4   2 1617.18 990.192   3
  16   4  -2 434.040 852.615   5
 -16  -4   2 1783.63 645.566   1
 -16   4   1 28757.9 1615.27   3
  16   4  -1 32621.8 1510.43   5
 -16   4   0-100.527 745.366   3
 -16  -4   0 602.209 865.086   1
 -16   4  -1 14349.8 1278.91   8
 -16  -4  -1 24207.5 1483.19   1
 -16  -4  -2 532.847 749.498   1
 -16  -4  -3 20808.8 634.710  27
 -16   4  -3 19865.6 812.781  11
 -16  -4  -4 829.206 687.666  29
 -16  -4  -4 2927.06 433.990  27
 -16   4  -4 3945.75 581.483  24
 -16   4  -4 1491.98 519.707  13
 -16  -4  -5 1260.94 797.630  29
 -16  -4  -5 1680.04 479.260  27
 -16   4  -5 621.330 683.501  24
 -16   4  -5 15.4617 590.561  13
 -16  -4  -5 1063.84 564.159  11
 -16  -4  -6 516.043 480.136  27
 -16  -4  -6 25.3900 506.270  20
 -16  -4  -6 189.563 508.141  11
 -16  -4  -7 12203.2 643.458  20
 -16  -4  -7 10273.6 665.503  18
 -16   4  -8 2035.40 468.106  16
  16  -6  -7 2656.33 440.515  12
  16   6  -7 2085.15 448.433  19
  16   6  -6 1441.37 819.587  13
  16  -6  -6 4475.91 588.205  12
  16  -6  -5 7135.24 657.531  12
  16  -6  -4 2922.83 641.187  12
  16   6  -4 33.4658 968.823  19
 -16  -6   3 11370.0 942.541  26
  16   6  -3 4537.08 834.610  13
  16  -6  -3 7454.53 579.144  22
  16  -6  -3 16067.2 751.109  12
  16   6  -3 12517.2 931.922  19
  16   6  -2 6303.11 670.110  13
  16  -6  -2 11681.6 504.524  23
  16  -6  -2 12121.1 672.674  12
  16   6  -2 8494.81 767.989  19
 -16  -6   1-189.111 558.311  15
  16   6  -1 807.381 542.025  13
  16  -6  -1 639.917 511.847  12
 -16  -6   0 2604.16 629.241  15
  16  -6   0 675.577 749.659  22
  16  -6   1 7201.48 672.723  22
 -16  -6  -1 6948.55 768.684  15
 -16  -6  -2 3968.04 538.273  27
  16  -6   2 6595.18 618.475  22
 -16   6  -2 3039.15 638.160  13
 -16  -6  -2 8344.83 709.004  15
 -16  -6  -3 1220.05 617.930  29
 -16  -6  -3 3123.17 563.125  27
 -16   6  -3 2483.65 636.281  13
 -16  -6  -4-141.952 536.297  27
 -16   6  -4 782.022 607.688  24
 -16   6  -4-578.830 638.794  13
 -16   6  -4-288.828 508.843  16
 -16  -6  -5-750.901 694.251  29
 -16  -6  -5 1295.44 495.760  27
 -16   6  -5-300.974 638.571  24
 -16  -6  -5-233.198 604.689  11
 -16   6  -5-543.911 582.377  16
 -16   6  -6 8693.14 689.749  13
 -16   6  -6 4425.80 657.802  16
 -16  -6  -7 3787.20 529.118  18
 -16   6  -7 2953.81 483.862  16
  16  -8  -6 417.038 324.159  23
  16   8  -6 681.878 562.571  13
  16  -8  -6 761.237 345.975  12
  16  -8  -5 8821.32 494.100  23
  16  -8  -5 9897.51 583.999  12
  16  -8  -4 584.041 452.955  23
  16   8  -4-658.896 702.300  13
  16  -8  -4 561.340 569.272  12
  16   8  -4-808.815 824.581  19
  16  -8  -3 13.0485 455.246  23
  16  -8  -3-264.200 655.526  12
  16   8  -3-364.366 711.295  19
 -16  -8   2 954.909 560.622  15
  16  -8  -2 3192.04 467.382  23
  16   8  -2 2000.83 607.097  13
  16  -8  -2 10.4363 592.409  22
  16  -8  -2 1984.34 716.058  12
  16   8  -2 56.3306 646.039  19
  16  -8  -1 4628.56 481.317  23
  16  -8  -1 3676.90 783.745  12
 -16  -8   0 1676.02 637.946  15
  16  -8   0 7301.27 504.255  23
  16  -8   0 2925.35 681.705  22
  16  -8   0 6186.48 886.510  12
  16  -8   1-151.065 617.176  22
 -16   8  -1-293.787 538.617  13
 -16  -8  -2 622.851 749.199  15
 -16   8  -2 931.044 571.768  13
 -16  -8  -3 5036.43 608.750  27
 -16   8  -3 3391.39 729.797  13
 -16  -8  -4-737.777 530.306  27
 -16   8  -4 588.114 499.435  24
 -16  -8  -5 28.8079 464.264  29
 -16  -8  -5 836.484 401.446  27
 -16   8  -5-348.464 427.258  24
 -16   8  -5-908.194 647.600  13
 -16  -8  -5-531.318 497.832  11
 -16  -8  -6 3106.13 334.156  27
 -16  -8  -6 4829.13 411.860  18
  16 -10  -5 5199.09 288.761  23
  16  10  -5 3065.27 409.825  19
  16 -10  -4 1248.33 325.593  23
  16 -10  -3-613.159 421.387  28
  16 -10  -3 398.777 364.439  23
  16 -10  -2 60.2685 387.396  23
 -16 -10   1 2379.20 563.381  15
  16 -10  -1 1350.65 803.941  28
 -16 -10   0 2317.61 634.672  15
  16 -10   0 5488.15 789.907  28
 -16 -10  -1-200.336 638.078  15
  16 -10   1-1010.61 732.359  28
  16 -10   2 2326.83 561.631  28
 -16 -10  -2 3645.36 589.148  15
  16 -10   3 10132.9 525.246  28
 -16  10  -3 9329.26 595.173  13
 -16 -10  -4 5640.16 357.003  27
 -16  10  -4 2135.41 498.288  13
 -16 -10  -5 283.300 212.302  27
 -16  10  -5 2602.99 313.417  13
  16 -12  -1-249.120 362.852  28
 -16 -12   1-505.583 448.718  26
 -16 -12   0 3249.44 296.490  15
  17   1  -9 4660.33 299.155  12
  17  -1  -8 332.987 300.812  14
  17  -1  -8 907.888 318.232  17
  17   1  -7 1387.24 481.304  19
  17  -1  -7 1982.54 422.731  17
  17   1  -6 385.790 775.451  21
  17   1  -6 2843.70 556.191  19
  17  -1  -5 23608.9 1046.28  21
  17   1  -5 26468.5 949.211  21
  17  -1  -5 17480.3 683.790  19
  17   1  -5 18019.7 739.737  19
  17  -1  -4 1266.50 446.245  19
  17   1  -4 1053.81 494.454  19
 -17   1   3 258.905 819.354   3
 -17  -1   3 1002.00 817.620   3
  17   1  -3 1093.96 866.112   5
 -17   1   2 27470.9 1271.22   3
 -17  -1   2 32177.9 1392.46   3
 -17   1   1 103967. 2129.18   3
 -17  -1   1 107230. 2096.14   3
 -17   1   0 2867.27 721.517   3
 -17  -1   0 2903.92 685.207   1
 -17   1   0 2325.20 585.241   8
 -17  -1   0 2766.95 686.749   8
 -17  -1   0 2816.31 647.883   3
 -17   1  -1 17323.7 978.196   8
 -17  -1  -1 17962.3 1106.56   8
 -17  -1  -1 18209.4 1086.93   1
 -17   1  -2 25544.2 1266.52   8
 -17  -1  -2 26626.2 1246.85   8
 -17   1  -3 106716. 2391.93   8
 -17  -1  -3 107888. 2356.13   8
 -17   1  -4 4068.79 558.208  24
 -17  -1  -4 3773.29 350.680  27
 -17   1  -4 4756.11 568.205  11
 -17  -1  -4 4073.58 511.002  11
 -17   1  -5 4091.15 622.447  11
 -17  -1  -5 4104.98 578.042  11
 -17   1  -6 8406.78 714.580  11
 -17  -1  -6 9927.43 661.033  11
 -17   1  -6 3643.47 646.382  16
 -17  -1  -6 4091.79 546.493  16
 -17  -1  -7 11821.2 643.483  16
 -17   1  -7 11869.1 727.401  16
 -17   1  -8 3014.30 510.681  20
 -17   1  -8 2051.37 468.451  16
  17  -3  -8 949.420 254.289  14
  17  -3  -8 1533.43 386.878  12
  17   3  -8 1896.25 292.786  19
  17  -3  -7 154.673 318.845  14
  17   3  -7 1346.05 487.189  19
  17  -3  -7 11.1843 536.669  12
  17   3  -6 7197.11 685.550  21
  17  -3  -6 2436.47 645.547  12
  17   3  -6 2520.55 704.818  19
  17  -3  -6 5641.74 477.309  17
  17   3  -5 4623.25 895.956  13
  17  -3  -5 3316.17 645.561  12
  17   3  -5 2729.74 851.450  19
  17  -3  -5 5261.29 453.656  17
  17   3  -4 1734.68 715.029  13
  17  -3  -4 2275.64 547.505  12
 -17  -3   3 3759.04 566.609  26
  17   3  -3 2409.98 695.192  13
  17  -3  -3 4623.80 513.793  22
  17  -3  -3 4036.15 538.156  21
  17  -3  -3 3023.66 464.596  12
 -17   3   2 23495.4 1286.18   3
 -17  -3   2 22129.5 1229.90   1
  17   3  -2 21255.4 1309.26   5
 -17  -3   1 1855.91 672.722   1
 -17   3   1 2265.42 706.448   3
  17   3  -1 2427.27 746.666   5
 -17  -3   0 6500.35 977.623   1
 -17   3   0 5754.75 685.824   3
 -17  -3  -1 21.2190 673.380   1
 -17   3  -1 66.7612 641.280   8
 -17   3  -2 1432.38 723.706   8
 -17  -3  -2 2805.19 874.098   8
 -17  -3  -2 1865.53 861.997   1
 -17  -3  -3 4236.85 359.852  27
 -17   3  -3 4774.84 599.697  11
 -17  -3  -4 1342.09 378.618  27
 -17   3  -4 1429.37 600.996  24
 -17   3  -4-700.761 565.117  13
 -17   3  -4-320.214 651.344  11
 -17  -3  -4 482.905 573.734  11
 -17  -3  -5 6094.92 479.046  27
 -17   3  -5 6924.18 739.383  24
 -17   3  -5 2858.17 582.159  13
 -17  -3  -5 6805.33 622.114  11
 -17   3  -5 3953.87 738.160  11
 -17   3  -6 5310.51 606.144  13
 -17   3  -6 6252.26 721.415  16
 -17  -3  -7 3713.83 600.541  20
 -17  -3  -7 1896.75 528.235  18
 -17   3  -8 4093.81 390.149  20
 -17  -3  -8-241.074 464.734  20
 -17  -3  -8 694.641 388.951  18
 -17   3  -8 4286.13 475.637  16
  17   5  -7 2334.42 457.496  19
  17  -5  -7 1673.54 439.605  12
  17   5  -6 732.416 801.919  13
  17  -5  -6 566.089 524.186  12
  17   5  -5 7312.79 913.906  13
  17   5  -5 7565.75 1167.55  19
  17   5  -4 8875.19 843.463  13
  17   5  -4 9217.73 1248.60  19
 -17  -5   3-29.0892 820.820  26
  17   5  -3-220.198 704.684  13
  17  -5  -3 1586.04 489.942  12
  17   5  -3-239.879 824.189  19
  17   5  -2 220.555 608.000  13
  17  -5  -2 944.809 515.745  12
  17   5  -2-345.962 674.164  19
  17  -5  -1 50795.4 972.559  12
 -17  -5   1 41178.1 1071.31  15
  17  -5   0 74296.7 1405.02  22
 -17  -5   0 75696.9 1350.51  15
 -17  -5  -1 1213.66 954.288  26
  17  -5   1 3978.40 738.998  22
  17  -5   1 12071.7 695.824  12
 -17  -5  -1 10249.9 698.179  15
 -17  -5  -2 5277.71 489.644  27
 -17  -5  -2 4730.85 730.970  26
 -17   5  -3 17708.7 802.258  13
 -17  -5  -3 19323.0 855.059  29
 -17  -5  -4 12745.3 606.732  27
 -17   5  -4 14452.8 744.839  24
 -17   5  -4 5674.18 663.025  13
 -17   5  -4 5357.01 578.393  16
 -17  -5  -4 7976.35 748.943  29
 -17  -5  -5 662.964 462.477  27
 -17   5  -5-576.831 689.486  24
 -17  -5  -5-733.572 607.868  11
 -17  -5  -6 2803.86 470.401  27
 -17  -5  -6 3619.53 498.461  11
 -17   5  -7 10909.7 569.639  13
 -17   5  -7 13651.2 676.432  16
 -17  -5  -8 2201.91 341.006  18
 -17   5  -8 2453.64 369.235  16
  17  -7  -7 913.872 247.877  23
  17   7  -7 2119.27 307.293  19
  17   7  -6 3285.50 670.930  13
  17  -7  -6 1916.44 433.973  12
  17   7  -5 6580.13 865.422  13
  17  -7  -5 12177.8 654.458  12
  17  -7  -4 155.792 613.139  12
  17  -7  -3 816.188 423.347  23
  17   7  -3-466.877 656.520  13
  17  -7  -3 757.392 615.002  12
  17  -7  -2 251.097 386.305  23
  17   7  -2 583.119 609.449  13
  17  -7  -2 242.903 583.794  12
  17  -7  -1 19016.2 862.722  22
 -17  -7   1 27295.1 906.048  15
 -17  -7   0-959.524 653.253  15
  17  -7   0 252.348 685.451  12
 -17  -7  -1-412.801 655.682  15
 -17   7  -1-583.520 564.575  13
  17  -7   2-760.689 552.181  22
 -17  -7  -2 1962.56 635.950  15
 -17  -7  -3 10918.8 651.643  27
 -17   7  -3 6850.74 691.834  13
 -17  -7  -4 1850.16 509.399  27
 -17   7  -4 3105.40 591.705  24
 -17  -7  -5 4314.00 448.630  27
 -17   7  -5 3903.65 539.881  24
 -17  -7  -5 3228.20 526.255  11
 -17  -7  -6 2773.48 361.740  27
 -17   7  -6 2978.80 550.525  13
 -17   7  -7 5805.82 351.359  13
 -17  -7  -7 3017.57 375.525  18
  17  -9  -5 169.449 268.814  23
  17  -9  -5 72.6492 375.087  12
  17  -9  -4 3100.57 374.915  23
  17  -9  -4 4145.94 555.846  12
  17  -9  -3 7262.99 456.781  23
  17  -9  -3 8719.74 740.664  12
  17  -9  -2 600.524 393.266  23
  17  -9  -2-131.110 775.349  12
  17  -9  -1 2035.76 412.778  23
  17  -9  -1 919.809 863.942  12
 -17  -9   0 3452.79 658.292  15
  17  -9   0 4187.63 774.615  22
 -17  -9  -1 2186.86 676.001  15
  17  -9   2 1373.85 603.873  28
 -17   9  -2-578.985 535.222  13
  17  -9   3 1342.47 486.694  28
 -17  -9  -3 181.059 453.162  27
 -17   9  -3 2021.38 434.200  24
 -17   9  -3 905.285 547.699  13
 -17   9  -4 6736.23 430.624  24
 -17   9  -4 6893.86 587.674  13
 -17  -9  -5 1125.54 288.208  27
 -17  -9  -5 1396.86 306.835  11
  17 -11  -2 110.019 415.366  28
  17 -11  -1 9193.19 533.976  28
 -17 -11   1 5609.51 394.567  15
  17 -11   0 3605.01 541.862  28
 -17 -11   0 4418.81 422.589  15
 -17 -11  -1 3492.96 407.188  15
  17 -11   2 3760.85 392.148  28
 -17 -11  -2 3833.23 280.629  27
 -17 -11  -2 4464.75 404.695  26
 -17 -11  -3 517.728 194.788  27
  18   0  -8 6332.38 333.808  14
  18   0  -8 5150.12 522.551  12
  18   0  -6 1890.36 946.064  21
  18   0  -6 5565.40 584.494  19
  18   0  -5 1810.31 780.399  21
  18   0  -5-135.765 541.546  19
  18   0  -4 39832.1 816.880  19
  18   0  -3 468.723 394.665  19
 -18   0   2 4892.96 844.318   3
 -18   0   1 314.465 715.808   3
 -18   0   0 84212.5 1892.53   8
 -18   0   0 73518.5 1688.88   3
 -18   0  -1 234.703 642.262   8
 -18   0  -2 27747.8 1244.84   8
 -18   0  -3 36.2424 424.435  24
 -18   0  -3 74.4594 478.988  11
 -18   0  -4 5858.61 623.073  24
 -18   0  -4 7315.08 590.293  11
 -18   0  -5 400.247 583.634  11
 -18   0  -6 12012.4 706.930  11
 -18   0  -6 8024.31 655.636  16
 -18   0  -7-509.381 477.883  11
 -18   0  -8 9284.69 511.768  20
 -18   0  -8 6965.07 419.687  16
  18  -2  -8 409.299 386.189  12
  18   2  -7 3579.53 481.078  19
  18  -2  -7 2184.42 626.000  12
  18   2  -6 1340.09 755.433  21
  18  -2  -6 678.757 733.362  12
  18  -2  -5 1230.47 965.531  21
  18   2  -5 3307.74 677.600  19
  18  -2  -5 1801.27 680.716  12
  18  -2  -4-3.35960 746.425  21
  18  -2  -4 290.239 579.149  12
  18   2  -4 421.271 691.985  19
 -18  -2   3 2144.32 491.697  26
  18  -2  -3 6007.47 532.844  22
  18  -2  -3 5389.95 519.907  21
  18  -2  -3 734.758 459.347  12
  18   2  -3 234.532 609.344  19
 -18   2   2 5321.88 854.075   3
 -18  -2   2 5083.54 789.837   1
  18   2  -2 7604.06 973.624   5
 -18  -2   1 32469.2 1315.43   1
 -18   2   1 28535.9 1247.47   3
 -18   2   0 939.192 655.965   3
 -18  -2   0 1185.29 720.010   1
 -18   2  -1 11021.6 887.225   8
 -18  -2  -1 11781.8 1102.59   8
 -18  -2  -1 10149.5 1003.52   1
 -18   2  -2 9462.88 977.008   8
 -18  -2  -2 8433.11 926.880   8
 -18  -2  -2 8541.78 878.846   1
 -18   2  -3 3800.57 487.774  24
 -18   2  -3 4326.77 582.729  11
 -18  -2  -3 3047.87 481.300  11
 -18  -2  -4 957.021 357.440  27
 -18   2  -4 680.085 531.287  24
 -18   2  -4 440.322 553.353  11
 -18  -2  -4 517.856 542.661  11
 -18   2  -5 17549.0 852.776  24
 -18   2  -5 16914.0 809.642  11
 -18  -2  -5 17949.1 754.764  11
 -18   2  -6-928.858 653.040  11
 -18  -2  -6 908.287 540.757  11
 -18   2  -6-504.654 683.859  16
 -18  -2  -7 7989.05 655.525  20
 -18  -2  -7 5924.25 479.926  18
 -18   2  -8 3946.16 397.139  20
 -18   2  -8 3711.54 434.254  16
  18   4  -8 1127.40 219.578  19
  18  -4  -8 217.018 289.757  12
  18  -4  -7 1260.46 455.591  12
  18   4  -7 1656.15 431.746  19
  18   4  -6 269.801 538.039  21
  18  -4  -6 641.810 567.461  12
  18   4  -6-75.0991 682.060  19
  18  -4  -5 7557.99 651.864  12
  18   4  -5 6627.66 964.194  19
  18   4  -4 5095.61 849.404  13
  18  -4  -4 4115.03 693.217  21
  18  -4  -4 6060.82 605.926  12
  18   4  -3 2109.56 660.678  13
 -18  -4   3 2003.09 666.394  26
  18  -4  -3 715.344 608.458  21
  18  -4  -3 2201.42 459.519  12
  18  -4  -2-23.4228 449.238  12
  18  -4  -1 90516.4 1445.27  22
  18  -4  -1 90118.6 1153.78  12
  18  -4   0 4298.61 675.033  22
  18  -4   0 3282.27 450.945  12
 -18  -4   0 4934.70 500.477  15
 -18  -4  -1 20683.1 901.868  26
  18  -4   1 21289.6 874.480  22
  18  -4   1 23490.8 711.303  12
 -18   4  -1 21064.3 733.402  11
 -18  -4  -2 2632.94 629.078  26
  18  -4   2 2072.77 567.724  22
 -18   4  -2 1911.97 624.608  11
 -18  -4  -3 25624.3 646.946  27
 -18   4  -3 29413.0 965.803  11
 -18  -4  -4 974.913 407.468  27
 -18   4  -4 394.712 559.242  24
 -18   4  -4-238.024 589.021  13
 -18  -4  -4-631.763 625.173  11
 -18  -4  -5 3627.87 467.857  27
 -18   4  -5 3233.13 713.224  24
 -18   4  -5 3143.20 625.752  13
 -18  -4  -5 3888.71 603.799  11
 -18   4  -5 2430.26 629.609  16
 -18   4  -6 1286.63 542.194  13
 -18  -4  -6 1131.36 481.915  11
 -18   4  -6 2245.66 650.133  16
 -18  -4  -7 18347.5 587.308  20
 -18  -4  -7 22603.8 645.318  18
 -18   4  -8 17.5145 354.822  16
  18   6  -7 1912.47 320.186  19
  18  -6  -7 803.429 319.543  12
  18  -6  -6 2372.39 508.411  12
  18   6  -6-272.155 685.464  19
  18   6  -5 930.776 800.128  13
  18  -6  -5 229.756 579.998  12
  18   6  -4 2020.37 785.033  13
  18  -6  -4 4920.73 634.376  12
  18   6  -3 2224.58 660.102  13
  18  -6  -3 399.615 573.532  22
  18  -6  -3 2593.39 609.395  12
 -18  -6   3 149.492 908.936  26
  18  -6  -2 14090.2 765.028  22
  18   6  -2 13132.8 890.970  19
  18  -6  -1 11997.2 768.965  22
 -18  -6   1 13286.2 764.508  15
  18  -6   0 5788.66 731.158  22
  18  -6   0 6690.86 630.722  12
 -18  -6   0 4479.01 670.184  15
  18  -6   1 3847.26 692.250  22
  18  -6   1 5524.13 727.109  12
 -18  -6  -1 5892.75 627.459  15
 -18  -6  -2 3318.09 487.593  27
 -18  -6  -2 1646.51 854.926  26
  18  -6   2 4563.94 644.487  22
 -18   6  -2 2922.26 618.110  13
 -18  -6  -3 2554.00 499.420  27
 -18   6  -3 140.860 703.174  13
 -18  -6  -4 6244.68 521.678  27
 -18   6  -4 6679.94 631.700  24
 -18   6  -4 4947.60 561.359  16
 -18  -6  -5 1051.24 440.682  27
 -18   6  -5 1591.60 562.390  24
 -18  -6  -5 1178.98 553.360  11
 -18   6  -5 605.505 566.468  16
 -18  -6  -6 1533.47 364.366  27
 -18  -6  -6 1105.38 371.079  11
 -18  -6  -7 600.886 383.672  18
 -18   6  -7 691.604 361.376  16
  18  -8  -6 302.925 221.812  23
  18  -8  -6 495.856 278.477  12
  18   8  -6-208.272 368.249  19
  18  -8  -5 6268.50 366.150  23
  18  -8  -5 7066.35 466.294  12
  18  -8  -4 3980.95 395.126  23
  18  -8  -4 4316.24 560.541  12
  18  -8  -3 7113.33 450.327  23
  18  -8  -3 7386.05 662.686  12
  18  -8  -2 1340.48 391.516  23
  18  -8  -2 996.737 695.279  12
 -18  -8   1-410.123 1228.71  26
  18  -8  -1 1949.85 934.396  22
  18  -8   0 6092.16 875.863  12
 -18  -8   0 3502.72 612.479  15
 -18   8  -1 3018.43 578.244  13
 -18  -8  -1 5521.35 655.624  15
 -18  -8  -2 4880.77 669.925  15
 -18  -8  -3 19749.5 623.221  27
 -18   8  -3 13994.8 809.986  13
 -18  -8  -4 7056.41 438.422  27
 -18   8  -4 8666.92 531.092  24
 -18   8  -4 7457.28 668.854  13
 -18  -8  -5 4899.91 362.782  27
 -18   8  -5 6486.54 422.129  24
 -18   8  -5 7603.16 577.280  13
 -18  -8  -5 5940.49 438.958  11
 -18  -8  -6 969.822 222.918  27
 -18  -8  -6 609.958 298.352  18
  18 -10  -4 721.087 210.642  23
  18  10  -4-478.737 334.012  19
 -18 -10   3-621.206 448.895  26
  18 -10  -3 395.450 259.560  23
  18 -10  -2 2725.41 518.512  28
 -18 -10   1 7814.36 774.995  26
 -18 -10   1 13979.3 536.698  15
  18 -10   0 4169.22 666.853  28
 -18 -10   0 2585.01 460.194  15
  18 -10   1 4916.44 597.298  28
 -18 -10  -1 4396.91 485.716  15
  18 -10   2-340.885 481.829  28
 -18 -10  -2-125.582 302.011  27
 -18  10  -2 589.057 326.357  24
 -18 -10  -3 7600.06 324.628  27
 -18  10  -3 8577.71 487.506  13
 -18 -10  -4 846.476 204.350  27
  19  -1  -8 148.189 368.346  12
  19  -1  -7-967.542 650.845  12
  19   1  -6-986.093 853.670  21
  19   1  -6 502.582 536.270  19
  19  -1  -5 15870.5 1011.09  21
  19   1  -5 17343.3 896.605  21
  19  -1  -5 13154.1 833.841  12
  19  -1  -5 13507.2 662.699  19
  19   1  -5 15483.5 707.597  19
  19  -1  -4 6944.98 740.055  21
  19  -1  -4 4420.50 640.333  12
  19  -1  -4 5146.06 522.672  19
  19   1  -4 6157.84 604.107  19
  19  -1  -3 7807.42 580.147  22
  19   1  -3 7115.87 509.617  22
  19  -1  -3 6697.68 553.338  12
  19  -1  -3 6713.53 511.503  19
  19   1  -3 7853.12 555.779  19
 -19  -1   2 199.683 638.853   1
  19  -1  -2 191.214 439.912  22
  19   1  -2 53.6135 437.157  22
  19   1  -2 715.093 386.576  19
  19  -1  -2 440.812 359.549  19
 -19  -1   1 80733.6 1881.38   1
 -19   1   1 83765.9 2020.22   3
 -19  -1   1 83294.4 1925.91   3
 -19  -1   0 9071.72 871.543   8
 -19   1   0 8332.06 815.669   3
 -19   1  -1 536.344 664.458   8
 -19  -1  -1 1101.11 753.577   8
 -19   1  -2 8953.31 528.553  11
 -19  -1  -2 8657.81 532.086  11
 -19   1  -3 28848.3 730.203  24
 -19   1  -3 28993.6 777.784  11
 -19  -1  -3 28367.4 784.750  11
 -19   1  -4 13273.8 669.296  24
 -19   1  -4 14630.6 701.763  11
 -19  -1  -4 15050.7 699.590  11
 -19   1  -5 4360.81 631.751  11
 -19  -1  -5 5034.48 606.377  11
 -19   1  -6 4308.97 628.799  11
 -19  -1  -6 5354.51 578.581  11
 -19   1  -6 4966.03 647.494  16
 -19  -1  -6 6213.44 580.824  16
 -19  -1  -7 2606.55 501.095  16
 -19   1  -7 1900.68 606.846  16
 -19   1  -8 3029.83 397.552  20
 -19  -1  -8 1573.98 402.370  20
  19  -3  -8 2138.61 307.096  12
  19   3  -8 862.351 319.065  12
  19   3  -7 75.1272 479.138  21
  19  -3  -7 1475.44 480.021  12
  19   3  -7 1367.17 418.204  19
  19   3  -6 1169.81 624.735  21
  19  -3  -6 1872.44 618.054  12
  19   3  -6 3004.35 640.204  19
  19  -3  -5 1776.36 597.280  12
  19   3  -5 1839.79 766.019  19
  19  -3  -4 34185.8 1053.82  21
  19   3  -4 33699.8 1151.92  19
 -19  -3   3 10940.0 646.262  26
  19  -3  -3 8995.90 680.659  22
  19  -3  -3 10387.7 711.034  21
  19  -3  -3 7999.00 539.355  12
  19   3  -3 8514.95 783.498  19
 -19  -3   2 2332.53 657.372  26
  19  -3  -2 2899.46 581.002  22
  19  -3  -2 2662.53 425.166  12
  19   3  -2 1416.49 621.578  19
  19  -3  -1 1738.76 574.208  22
  19  -3  -1 1353.29 406.656  12
 -19  -3   1 783.436 674.279  26
 -19  -3   0 36166.0 994.265  26
  19  -3   0 41985.0 964.859  22
 -19  -3  -1 11742.5 719.092  26
 -19   3  -1 11170.9 567.790  11
 -19  -3  -2 3670.39 512.259  26
  19  -3   2 3169.12 576.224  22
 -19   3  -2 2795.75 577.827  11
 -19   3  -3 6997.78 534.118  24
 -19   3  -3 7158.19 662.906  11
 -19  -3  -3 6158.53 633.357  11
 -19  -3  -4 30108.8 659.724  27
 -19   3  -4 32200.8 841.043  24
 -19   3  -4 28593.0 893.473  13
 -19   3  -4 33115.0 962.145  11
 -19  -3  -4 31406.7 905.658  11
 -19  -3  -5 821.982 421.095  27
 -19   3  -5-303.832 663.331  24
 -19   3  -5 1422.13 560.642  13
 -19  -3  -5 300.938 552.607  11
 -19  -3  -6 1704.80 479.816  11
 -19   3  -6 4729.92 722.954  16
 -19  -3  -7 179.248 449.436  20
 -19  -3  -7 5512.68 419.580  18
 -19   3  -8 5760.44 321.015  20
 -19   3  -8 6114.33 384.358  16
  19   5  -7 1926.65 344.692  19
  19  -5  -7 415.635 355.296  12
  19  -5  -6 1370.65 498.237  12
  19   5  -6 1273.45 620.223  19
  19  -5  -5 8572.58 642.470  12
  19   5  -5 8237.40 978.500  19
  19  -5  -4 28066.0 827.110  12
  19   5  -4 29122.0 1269.46  19
 -19  -5   3-257.395 754.453  26
  19  -5  -3 516.146 528.745  12
 -19  -5   2 7603.66 977.087  26
  19  -5  -2 2846.85 833.843  22
  19  -5  -2 8286.58 612.463  12
  19   5  -2 4580.84 765.050  19
 -19  -5   1 15220.5 1149.33  26
  19  -5  -1 15547.5 914.559  22
  19  -5  -1 18070.4 667.247  12
 -19  -5   0 2824.20 888.801  26
  19  -5   0 4034.20 769.757  22
  19  -5   0 5809.58 535.532  12
 -19  -5   0 7613.60 617.620  15
  19  -5   1 350.819 520.162  12
  19  -5   2 14195.2 726.637  22
 -19  -5  -2 12034.7 826.276  26
 -19  -5  -3 4451.89 447.680  27
 -19   5  -3 4715.04 669.538  13
 -19  -5  -4 11212.9 524.699  27
 -19   5  -4 11846.4 705.268  24
 -19   5  -4 11642.9 761.232  13
 -19  -5  -4 9495.63 744.223  11
 -19   5  -4 10604.0 686.575  16
 -19  -5  -5 1745.17 445.975  27
 -19   5  -5 1524.53 642.735  24
 -19  -5  -5 1408.40 558.075  11
 -19   5  -6 14319.7 628.289  13
 -19  -5  -6 11625.7 511.059  11
 -19  -5  -7 3756.86 405.731  18
 -19   5  -7 5996.11 445.938  16
  19  -7  -6 55.8794 245.694  23
  19  -7  -6 241.001 306.430  12
  19   7  -6 245.492 409.545  19
  19  -7  -5 2361.85 353.488  23
  19  -7  -5 2447.28 469.738  12
 -19  -7   4 1281.74 479.868  26
  19  -7  -4 572.973 366.143  23
  19  -7  -4 490.772 562.564  12
 -19  -7   3-488.893 868.097  26
  19  -7  -3 2163.56 587.167  12
  19  -7  -2 3338.09 637.342  22
  19  -7  -2 479.864 605.632  12
  19  -7  -1 7277.27 706.808  12
 -19  -7   1 7297.54 610.138  15
  19  -7   0 4556.86 754.463  12
 -19  -7   0 4982.32 579.271  15
 -19   7  -1 3546.84 636.396  13
  19  -7   1 3528.30 722.954  22
 -19  -7  -1 4461.79 607.278  15
 -19  -7  -2 203.789 406.904  27
 -19   7  -2 3624.74 665.000  13
 -19  -7  -3 4845.69 465.918  27
 -19   7  -3 5876.37 588.975  24
 -19  -7  -4 606.389 380.301  27
 -19   7  -4 302.515 489.998  24
 -19  -7  -5 1810.02 359.115  27
 -19   7  -5 1792.78 452.101  24
 -19  -7  -5 1676.82 443.314  11
 -19   7  -5 590.016 437.002  16
 -19  -7  -6 6071.21 383.608  18
 -19   7  -6 687.240 307.306  16
  19   9  -5 195.732 297.723  19
  19  -9  -4 2859.14 276.503  23
  19  -9  -4 3796.58 453.999  12
 -19  -9   3-687.706 534.395  26
  19  -9  -3 275.277 289.492  23
  19  -9  -3 189.449 543.316  12
  19  -9  -2 385.245 307.524  23
  19  -9  -2 115.622 636.944  12
 -19  -9   1 2282.87 957.724  26
  19  -9  -1 3898.35 806.775  22
  19  -9   0-1047.65 872.519  22
 -19  -9   0 4360.90 496.404  15
  19  -9   2 7390.23 540.100  28
 -19  -9  -2 1686.51 319.345  27
 -19  -9  -2 679.874 563.091  26
 -19   9  -2 5786.99 527.899  13
  19  -9   2-318.686 568.237  22
 -19  -9  -3 4745.92 324.126  27
 -19   9  -3 5200.63 410.286  24
 -19  -9  -4 1188.05 248.179  27
 -19   9  -4 387.102 280.863  24
 -19  -9  -5 1085.79 185.637  27
  19 -11  -1 677.408 344.993  28
 -19 -11   1 15.9159 390.035  26
  19 -11   0 6975.80 424.952  28
 -19 -11   0 6619.10 459.487  26
 -19 -11  -1-382.700 325.706  26
  20   0  -8 8545.14 409.540  12
  20   0  -7-738.627 589.367  12
  20   0  -6-151.397 881.190  21
  20   0  -6 268.165 752.581  12
  20   0  -5-654.903 784.664  21
  20   0  -5 333.295 564.974  19
  20   0  -4 34897.9 944.316  12
  20   0  -4 32194.7 808.457  19
  20   0  -3 176.390 458.857  22
  20   0  -3 116.396 450.378  19
  20   0  -3-412.555 470.498  12
  20   0  -2 82551.3 1100.05  22
  20   0  -2 81553.6 993.201  19
  20   0  -1 122.267 386.645  22
  20   0   0 29063.9 693.135  22
  20   0   1 106.994 392.777  22
 -20   0  -1 87.3504 351.106  11
  20   0   2 87804.1 1060.31  22
 -20   0  -2 79872.3 1065.65  11
 -20   0  -3-25.5042 430.220  24
 -20   0  -3 198.641 457.964  11
 -20   0  -4 36749.4 843.312  24
 -20   0  -4 35870.6 872.496  11
 -20   0  -5 119.629 569.935  11
 -20   0  -6 7570.84 612.010  11
 -20   0  -6 11085.2 638.142  16
 -20   0  -8 12923.3 436.664  20
  20  -2  -8 3054.57 302.070  12
  20   2  -8 2025.36 303.875  12
  20  -2  -7 526.715 474.001  12
  20   2  -7 1040.64 391.042  19
  20   2  -6 1075.71 653.849  21
  20  -2  -6 1331.13 620.905  12
  20   2  -6 2073.14 585.279  19
  20   2  -5 5239.07 697.072  21
  20  -2  -5 1650.72 848.390  21
  20  -2  -5 3022.57 645.633  12
  20   2  -5 4823.35 691.603  19
  20  -2  -4 3871.12 732.196  21
  20  -2  -4 3055.43 569.865  12
  20   2  -4 4179.66 680.190  19
  20  -2  -3 999.924 507.429  22
  20   2  -3-105.579 509.999  22
  20  -2  -3 984.512 541.693  21
  20  -2  -3 626.101 448.013  12
  20   2  -3 839.058 569.779  19
 -20  -2   2 816.353 502.600  26
  20  -2  -2 808.353 468.342  22
  20  -2  -2 1353.72 431.906  21
  20  -2  -2 400.314 378.423  12
  20   2  -2 640.003 473.219  19
 -20  -2   1 2726.54 510.828  26
  20  -2  -1 1848.00 457.656  22
 -20  -2   0 11895.9 661.155  26
  20  -2   0 11248.1 581.948  22
 -20  -2  -1 11428.0 595.543  26
  20  -2   1 11611.6 582.536  22
 -20   2  -1 10757.4 539.448  11
 -20  -2  -1 9649.03 586.517  11
  20  -2   2 1082.69 473.954  22
  20   2   2-74.1531 470.824  22
 -20   2  -2 454.811 481.979  11
 -20  -2  -2-97.9094 541.407  11
 -20   2  -3 14949.4 631.802  24
 -20   2  -3 15573.0 689.008  11
 -20  -2  -3 15706.2 734.909  11
 -20   2  -4 6240.73 603.673  24
 -20   2  -4 6111.57 677.085  11
 -20  -2  -4 6108.76 645.779  11
 -20   2  -5-804.552 675.566  24
 -20   2  -5 882.937 530.728  13
 -20   2  -5-466.169 650.614  11
 -20  -2  -5 581.562 553.585  11
 -20  -2  -6 1518.41 498.281  11
 -20   2  -6 6395.65 661.724  16
 -20  -2  -7 7179.12 506.214  20
 -20  -2  -7 7087.16 383.360  18
 -20   2  -8 2668.63 286.393  20
 -20   2  -8 2670.84 309.041  16
  20  -4  -7 1097.50 380.365  12
  20   4  -7 399.597 329.206  12
  20   4  -6 478.167 478.560  21
  20  -4  -6 1121.01 502.846  12
  20   4  -6 1356.49 584.061  19
  20  -4  -5 22681.9 771.139  12
  20   4  -5 27539.2 1018.90  19
  20  -4  -4 1825.08 631.388  21
  20  -4  -4 2753.72 555.496  12
 -20  -4   3 716.683 627.123  26
  20  -4  -3-570.459 588.113  21
  20  -4  -3 49.3323 534.939  12
 -20  -4   2 4791.57 834.799  26
  20  -4  -2 3966.36 736.025  22
  20  -4  -2 4398.25 524.817  12
  20   4  -2 3948.84 659.435  19
 -20  -4   1 42457.6 1291.83  26
  20  -4  -1 39333.2 1039.81  22
 -20  -4   0-503.655 760.365  26
  20  -4   0-632.772 658.135  22
  20  -4   0 108.911 398.680  12
 -20  -4  -1 397.351 744.623  26
  20  -4   1 740.434 641.694  22
  20  -4   1 1763.60 472.318  12
 -20  -4  -2 8539.58 672.368  26
  20  -4   2 7992.33 723.399  22
 -20   4  -3 9261.43 598.744  24
 -20  -4  -3 9458.75 737.063  11
 -20  -4  -4 4436.02 445.707  27
 -20   4  -4 4167.89 619.547  24
 -20  -4  -4 3330.90 672.106  11
 -20  -4  -5 4244.73 439.003  27
 -20   4  -5 3610.67 661.351  24
 -20  -4  -5 3937.93 591.711  11
 -20   4  -6 3277.06 485.777  13
 -20  -4  -6 528.190 417.579  11
 -20  -4  -7 1978.84 351.685  18
 -20   4  -7 549.112 430.689  16
  20   6  -7 227.956 218.291  19
  20   6  -6 1464.20 457.104  19
  20  -6  -6 633.426 384.214  12
  20  -6  -5 7725.33 588.537  12
  20   6  -5 6020.19 739.034  19
  20  -6  -4 22888.0 780.121  12
  20   6  -4 25086.9 974.049  19
 -20  -6   3-353.483 779.753  26
  20  -6  -3 1146.50 600.214  12
 -20  -6   2-368.038 1025.30  26
  20  -6  -2 1275.47 568.175  12
  20   6  -2-447.017 649.593  19
 -20  -6   1 961.280 1085.47  26
  20  -6  -1 4968.93 597.746  12
  20  -6   0 43645.4 1121.53  22
  20  -6   0 39722.9 936.349  12
 -20   6  -1 3257.86 615.591  13
  20  -6   1 5406.15 713.518  22
 -20   6  -2 5651.64 694.620  13
  20  -6   2 5045.99 660.908  22
 -20  -6  -3 2519.60 392.100  27
 -20   6  -3 1617.37 583.750  24
 -20   6  -3 1776.77 711.600  13
 -20  -6  -4 34548.6 671.356  27
 -20   6  -4 42902.0 862.204  24
 -20   6  -4 35168.3 1022.57  13
 -20  -6  -4 43554.8 980.880  11
 -20   6  -4 40541.9 863.264  16
 -20  -6  -5 9357.60 434.321  27
 -20   6  -5 11345.3 576.664  24
 -20   6  -5 14467.3 690.065  13
 -20  -6  -5 11596.8 580.792  11
 -20   6  -5 7998.59 589.155  16
 -20   6  -6 723.756 417.656  13
 -20  -6  -6 1206.30 292.190  11
  20  -8  -5 2441.70 344.265  12
  20   8  -5 2053.98 390.115  19
  20  -8  -4 7325.86 501.295  12
  20   8  -4 5173.81 523.406  19
 -20  -8   3 772.248 601.108  26
  20  -8  -3 1182.68 555.939  12
  20  -8  -2 1139.22 659.543  12
 -20  -8   1-696.917 964.132  26
  20  -8  -1 3232.25 700.620  12
  20  -8   0-381.386 908.487  22
 -20   8  -1-799.222 596.205  13
  20  -8   2-496.739 588.783  22
 -20  -8  -3 655.874 284.458  27
 -20   8  -3 275.498 418.919  24
 -20  -8  -4 3576.28 300.118  27
 -20   8  -4 4499.33 401.992  24
 -20  -8  -4 3436.74 482.080  11
 -20  -8  -5 635.036 221.464  27
 -20  -8  -5 141.452 281.209  11
  20 -10  -2 7647.08 448.496  28
 -20 -10   2 4259.83 471.457  26
  20 -10  -1 11831.7 515.371  28
 -20 -10   1 2604.52 542.051  26
  20 -10   0 13795.5 567.213  28
 -20 -10   0 4884.86 542.377  26
  20 -10   1 2101.81 431.048  28
 -20 -10  -1 683.986 432.302  26
  20 -10   2 4290.21 325.702  28
 -20  10  -2 4729.00 292.324  24
 -20 -10  -3 288.217 315.801  11
  21  -1  -8 836.131 244.014  12
  21   1  -7 938.262 475.241  21
  21  -1  -7 1645.95 470.836  12
  21   1  -7 1153.03 461.808  12
  21   1  -6 7196.95 748.485  21
  21  -1  -6 6236.58 808.621  21
  21  -1  -6 6833.01 648.107  12
  21   1  -6 6028.63 624.755  12
  21   1  -6 8730.72 592.083  19
  21  -1  -5 10391.2 880.861  21
  21   1  -5 9749.42 793.511  21
  21  -1  -5 9626.13 707.581  12
  21   1  -5 8616.02 671.097  12
  21   1  -5 10153.7 689.492  19
  21  -1  -4 11654.7 790.597  21
  21  -1  -4 9927.49 657.128  12
  21   1  -4 9857.17 619.445  12
  21   1  -4 9928.79 676.808  19
  21  -1  -3 30448.1 811.392  22
  21   1  -3 30031.1 770.070  22
  21  -1  -3 32586.5 832.404  21
  21  -1  -3 27888.2 751.798  12
  21   1  -3 27605.8 788.373  19
  21  -1  -2 10015.8 623.677  22
  21   1  -2 10104.6 617.597  22
  21   1  -2 9776.03 561.427  19
  21  -1  -1 4012.84 529.942  22
  21   1  -1 3411.79 531.307  22
  21   1  -1 4559.17 416.498  19
  21  -1   0 4437.10 531.689  22
  21   1   0 3766.61 483.798  22
  21  -1   1 44550.0 878.152  22
  21   1   1 44434.1 864.048  22
 -21   1  -1 43671.7 796.439  11
 -21  -1  -1 42619.6 818.640  11
 -21   1  -2 6319.24 467.393  24
  21  -1   2 7079.30 539.801  22
  21   1   2 6925.27 499.740  22
 -21   1  -2 5963.36 500.668  11
 -21  -1  -2 6088.64 573.917  11
 -21   1  -3 2443.85 448.932  24
 -21   1  -3 2866.60 518.655  11
 -21  -1  -3 2525.06 577.481  11
 -21   1  -4 4962.86 553.638  24
 -21   1  -4 5459.99 607.872  11
 -21  -1  -4 5343.29 594.718  11
 -21   1  -5 17101.6 749.824  11
 -21  -1  -5 17422.8 712.107  11
 -21   1  -6 234.148 515.297  11
 -21  -1  -6 676.632 495.231  11
 -21   1  -6 2179.16 567.928  16
 -21  -1  -6 1416.77 478.825  16
 -21  -1  -7 3198.78 452.727  20
 -21   1  -7 229.909 460.080  16
  21   3  -7-225.001 332.169  21
  21   3  -7 1286.99 331.734  19
  21  -3  -7 824.356 373.673  12
  21   3  -7-457.680 333.769  12
  21   3  -6 2914.30 538.648  21
  21  -3  -6 3419.77 560.309  12
  21   3  -6 3334.48 575.634  19
  21   3  -6 1409.87 434.102  12
  21   3  -5 1689.98 569.869  21
  21  -3  -5 1619.01 603.304  12
  21   3  -5 1381.92 723.212  19
  21  -3  -4 25216.7 889.648  21
  21   3  -4 27520.6 960.294  19
  21  -3  -3 3380.69 647.314  22
  21   3  -3 2475.10 578.176  22
  21  -3  -3 3634.94 593.939  21
  21  -3  -3 3166.05 505.517  12
  21   3  -3 3791.75 685.957  19
 -21  -3   2 2086.39 661.578  26
  21  -3  -2 1391.05 639.188  22
  21   3  -2 3252.51 561.475  19
  21  -3  -2 1435.13 456.943  12
 -21  -3   1 8470.00 744.483  26
  21  -3  -1 9466.43 706.210  22
  21  -3  -1 8744.11 538.368  12
 -21  -3   0 10514.2 757.512  26
  21  -3   0 11020.8 708.654  22
 -21  -3  -1 2987.77 621.949  26
  21  -3   1 2453.18 609.982  22
 -21   3  -1 2281.31 456.904  11
 -21  -3  -1 1159.90 613.103  11
  21  -3   2 539.442 534.735  22
  21   3   2-289.315 559.142  22
 -21   3  -2 415.688 528.626  11
 -21  -3  -2-28.8504 616.082  11
 -21   3  -3 6740.46 576.432  24
 -21   3  -3 7112.77 671.186  11
 -21  -3  -3 6780.88 690.375  11
 -21   3  -4 39279.3 862.563  24
 -21  -3  -4 40275.3 945.669  11
 -21   3  -5 2078.44 607.896  24
 -21   3  -5 846.957 585.541  13
 -21  -3  -5 2486.56 564.553  11
 -21  -3  -6 782.471 420.365  11
 -21   3  -6-222.080 617.120  16
 -21  -3  -7 760.073 297.119  20
 -21  -3  -7 1657.94 289.401  18
  21   5  -7 968.663 247.688  19
  21  -5  -7 477.684 260.721  12
  21   5  -6 4322.19 394.680  21
  21  -5  -6 3344.32 462.911  12
  21   5  -5 7626.44 505.717  21
  21   5  -5 7550.38 707.677  19
  21   5  -4 6254.73 544.302  22
  21  -5  -4 6676.59 639.487  12
  21   5  -4 6180.20 784.624  19
  21  -5  -3 3651.52 614.153  12
  21   5  -3 2659.51 661.127  19
 -21  -5   2 19597.0 1081.08  26
  21  -5  -2 18800.4 892.182  22
  21  -5  -2 18030.4 702.684  12
  21   5  -2 21064.0 747.241  19
 -21  -5   1 2442.59 931.850  26
  21  -5  -1 1646.65 839.784  22
  21  -5  -1 3911.54 520.287  12
 -21  -5   0-348.014 883.805  26
  21  -5   0 820.523 503.277  12
 -21  -5  -1 6757.59 776.369  26
  21  -5   1 8250.38 654.993  12
 -21  -5  -2 10047.7 724.021  26
  21  -5   2 15393.8 703.309  22
 -21   5  -3 7076.66 607.643  24
 -21  -5  -3 6826.64 766.759  11
 -21  -5  -4 29845.7 620.786  27
 -21   5  -4 32811.2 814.063  24
 -21   5  -4 28535.8 953.461  13
 -21  -5  -4 32682.5 914.427  11
 -21   5  -5 1315.65 539.354  24
 -21  -5  -5 1750.90 498.833  11
 -21   5  -5 625.265 527.784  16
 -21   5  -6 927.629 393.247  13
 -21  -5  -6 161.800 325.615  11
 -21  -5  -7 800.022 243.663  18
 -21   5  -7 807.311 269.676  16
  21  -7  -6 673.952 233.283  12
  21   7  -6 1553.13 263.106  19
  21  -7  -5 5903.93 405.618  12
  21   7  -5 7499.13 485.051  19
  21  -7  -4 229.479 456.349  12
 -21  -7   3 648.483 600.270  26
  21  -7  -3 216.465 528.524  12
  21   7  -3-666.208 513.965  19
 -21  -7   2-331.778 876.074  26
  21  -7  -2-270.639 723.839  22
  21  -7  -2 1476.26 593.048  12
 -21  -7   1 8759.34 949.077  26
  21  -7  -1 9790.89 888.134  22
 -21  -7   0 287.992 867.221  26
 -21   7   0 4455.90 561.152  13
  21  -7   0 1409.68 848.881  22
  21  -7   0 4036.55 687.393  12
 -21  -7  -1-545.085 765.663  26
  21  -7   1-212.141 729.653  22
 -21   7  -1 1286.54 596.656  13
 -21  -7  -2 347.327 581.248  26
  21  -7   2-259.912 574.630  22
 -21   7  -2-857.107 664.739  13
 -21  -7  -3 12254.6 399.617  27
 -21   7  -3 12706.2 597.604  24
 -21  -7  -4 192.931 280.275  27
 -21   7  -4 264.402 424.782  24
 -21  -7  -4-810.032 547.197  11
 -21  -7  -5 802.235 242.790  27
 -21   7  -5 319.887 334.699  24
 -21   7  -5 501.254 420.220  13
 -21  -7  -5 256.253 330.046  11
 -21  -7  -6 604.267 231.718  18
 -21  -9   3 1924.74 354.028  26
 -21  -9   2-492.595 537.988  26
 -21  -9   0 5764.51 600.881  26
  21  -9   0 5854.91 632.497  22
 -21  -9  -1 1244.25 505.067  26
  21  -9   1 1302.75 501.763  22
  21  -9   2 2792.73 379.192  28
 -21  -9  -2 3117.51 389.608  26
 -21   9  -2 2010.85 359.978  24
 -21   9  -2 3396.01 386.779  13
 -21   9  -3 273.954 269.631  24
 -21   9  -3 288.329 340.105  13
 -21   9  -4 7257.72 343.369  13
 -21  -9  -4 7549.07 326.291  11
  22   0  -7 178.251 386.783  12
  22   0  -6 1179.19 635.613  21
  22   0  -6 1640.38 524.818  12
  22   0  -5-414.785 726.836  21
  22   0  -5-334.187 557.853  12
  22   0  -4 51363.9 966.681  12
  22   0  -4 49976.3 942.530  19
  22   0  -3 206.070 484.737  22
  22   0  -3 311.707 518.742  19
  22   0  -2 1280.16 512.910  22
  22   0  -2 2067.05 477.951  19
  22   0  -1 203.680 504.094  22
  22   0   0 160112. 1455.09  22
  22   0   1 89.8843 424.880  22
 -22   0  -1 163.390 398.226  11
  22   0   2 15907.7 589.742  22
 -22   0  -2 14163.7 621.798  11
 -22   0  -3-47.4415 398.744  24
 -22   0  -3 387.603 505.486  11
 -22   0  -4 144925. 1422.59  11
 -22   0  -5 153.447 565.473  11
 -22   0  -6 254.762 463.640  11
 -22   0  -6 678.482 492.113  16
  22   2  -7 146.863 344.336  21
  22  -2  -7 1190.69 373.678  12
  22   2  -7 617.443 302.680  12
  22  -2  -6 1056.14 614.078  21
  22   2  -6 2145.86 551.203  21
  22  -2  -6 2734.64 530.715  12
  22   2  -6 3283.18 529.701  19
  22   2  -6 1553.23 420.801  12
  22  -2  -5 10053.8 777.533  21
  22   2  -5 11659.5 709.852  21
  22  -2  -5 10038.7 664.821  12
  22   2  -5 11538.4 744.681  19
  22   2  -4 7775.79 514.614  22
  22  -2  -4 8007.97 733.238  21
  22  -2  -4 7531.06 610.491  12
  22   2  -4 7683.26 716.482  19
  22  -2  -3 765.845 565.596  22
  22   2  -3 179.416 529.152  22
  22  -2  -3 575.784 549.618  21
  22  -2  -3 784.255 474.369  12
  22   2  -3 1469.69 569.834  19
  22  -2  -2 875.062 518.449  22
  22   2  -2-75.7839 604.544  22
  22  -2  -2 1533.16 448.931  21
  22  -2  -2 182.348 429.076  12
  22   2  -2 329.141 500.480  19
  22  -2  -1 8221.17 596.105  22
  22   2  -1 7405.47 701.469  22
  22  -2   0 6297.22 581.877  22
  22   2   0 4824.83 661.596  22
  22  -2   1 875.130 493.787  22
  22   2   1 11.9711 512.930  22
 -22   2  -1 547.198 427.049  11
 -22  -2  -1 247.610 495.267  11
 -22   2  -2 6416.87 506.924  24
  22   2   2 7487.92 550.035  22
 -22   2  -2 6971.46 552.052  11
 -22  -2  -2 6236.11 599.292  11
 -22   2  -3 2694.93 482.388  24
 -22   2  -3 3183.71 586.201  11
 -22  -2  -3 3222.06 618.216  11
 -22   2  -4 6658.41 575.209  24
 -22   2  -4 7255.05 686.956  11
 -22  -2  -4 6905.23 657.884  11
 -22   2  -5 66.7068 485.033  13
 -22   2  -5 47.5895 581.891  11
 -22  -2  -5 1067.98 554.305  11
 -22  -2  -6 603.115 426.993  11
 -22   2  -6 202.175 537.642  16
 -22  -2  -7 1027.46 302.552  20
  22  -4  -7 1383.01 302.912  12
  22   4  -6-138.228 382.682  21
  22  -4  -6-466.211 440.227  12
  22   4  -6-95.4232 450.312  19
  22   4  -5 8512.60 553.012  21
  22   4  -5 10682.7 696.423  19
  22   4  -4 6428.10 513.380  22
  22  -4  -4 6875.06 606.068  21
  22  -4  -4 5714.85 620.879  12
  22   4  -4 7466.54 716.206  19
  22  -4  -3 15124.0 834.440  22
  22   4  -3 14547.3 755.583  22
  22  -4  -3 12799.1 699.058  12
  22   4  -3 15504.2 746.078  19
 -22  -4   2 6670.67 820.381  26
  22  -4  -2 5976.76 729.590  22
  22  -4  -2 5900.03 575.104  12
  22   4  -2 7012.75 574.993  19
 -22  -4   1 2744.11 849.585  26
  22  -4  -1 1919.99 673.024  22
  22  -4  -1 2479.58 464.167  12
 -22  -4   0 25103.5 972.039  26
  22  -4   0 27634.4 945.558  22
  22  -4   0 25917.6 698.524  12
 -22  -4  -1 25081.0 880.877  26
  22  -4   1 25531.9 914.191  22
  22  -4   2 4561.45 666.080  22
 -22  -4  -2 3380.72 701.515  11
 -22   4  -3 9682.98 631.047  24
 -22  -4  -3 10877.8 781.405  11
 -22   4  -4 21353.2 727.713  24
 -22   4  -4 22345.0 837.274  13
 -22  -4  -4 23797.8 829.530  11
 -22   4  -5 5805.84 571.693  24
 -22  -4  -5 6622.78 551.580  11
 -22   4  -5 6625.45 603.586  16
 -22  -4  -6 1945.08 358.234  11
 -22   4  -6 918.283 467.624  16
 -22   4  -7 2231.61 292.771  16
  22  -6  -6 1157.18 274.258  12
  22   6  -6 1389.02 304.621  19
  22   6  -5 4053.25 350.791  21
  22   6  -5 4636.58 481.319  19
  22   6  -4 15605.7 549.663  22
  22  -6  -4 14250.2 607.112  12
  22   6  -4 15820.1 641.649  19
  22  -6  -3 4479.64 637.742  22
  22  -6  -3 4114.25 554.447  12
  22   6  -3 5322.86 502.613  19
 -22  -6   2 506.144 807.886  26
  22  -6  -2 390.026 687.041  22
  22  -6  -2 836.896 532.470  12
 -22  -6   1-1183.11 897.751  26
  22  -6  -1 567.759 725.654  22
  22  -6  -1 259.907 549.157  12
  22  -6   0 13664.8 840.668  22
  22  -6   0 12462.5 695.728  12
 -22  -6  -1 2586.04 726.615  26
  22  -6   1 4340.37 703.372  22
 -22  -6  -2 1071.87 549.783  26
  22  -6   2 28.0843 569.848  22
 -22   6  -2 305.962 644.212  13
 -22   6  -3 8923.93 619.716  24
 -22   6  -3 8614.02 717.339  13
 -22  -6  -3 8384.69 730.098  11
 -22  -6  -4 7328.39 341.201  27
 -22   6  -4 7387.32 539.059  24
 -22  -6  -4 7811.20 612.423  11
 -22   6  -4 7501.33 485.835  16
 -22   6  -5 8.16084 379.391  24
 -22  -6  -5 324.939 381.186  11
 -22   6  -5-367.152 379.314  16
 -22   6  -6 10.9581 267.220  13
 -22  -6  -6 1454.27 267.513  18
  22  -8  -4 1613.90 371.544  12
  22   8  -4 2639.55 286.431  19
  22  -8  -3 5544.40 497.905  12
  22   8  -3 5882.70 327.942  19
 -22  -8   2 1761.18 568.346  26
  22  -8  -2 853.333 518.792  22
  22  -8  -2 2459.86 548.702  12
 -22  -8   1-656.258 643.974  26
 -22  -8   0-653.945 626.260  26
 -22  -8  -1 3476.25 561.454  26
 -22   8  -1 3424.45 467.007  13
  22  -8   1 2146.08 547.885  22
  22  -8   2 3951.99 402.641  28
 -22  -8  -2 3885.24 421.809  26
 -22   8  -2 2374.18 438.495  24
  22  -8   2 2112.00 413.567  22
 -22   8  -2 1433.92 478.245  13
 -22   8  -3 1253.91 355.928  24
 -22  -8  -3-609.920 490.137  11
 -22  -8  -4 2827.55 185.533  27
 -22   8  -4 2936.63 298.770  24
 -22   8  -4 3623.17 376.428  13
 -22  -8  -4 2614.96 348.868  11
  22 -10  -1 4681.17 326.910  28
 -22 -10   1 5008.36 331.925  26
  22 -10   0 292.751 283.540  28
 -22 -10   0 490.290 300.063  26
  22 -10   1 922.008 239.410  28
 -22  10  -1 668.785 210.979  24
  23  -1  -7 1241.82 323.672  12
  23   1  -7 1027.03 278.872  12
  23  -1  -6-525.768 537.731  21
  23   1  -6-222.514 528.052  21
  23  -1  -6 788.162 435.322  12
  23   1  -6 322.891 380.833  12
  23   1  -5 3558.85 689.831  21
  23  -1  -5 4117.40 535.289  12
  23   1  -5 3242.63 438.848  12
  23   1  -5 4726.62 647.716  19
  23  -1  -4 554.704 497.773  22
  23   1  -4 472.153 450.585  22
  23  -1  -4 177.839 628.259  21
  23   1  -4 390.619 607.016  21
  23  -1  -4 256.178 481.011  12
  23   1  -4 1379.27 606.020  19
  23  -1  -3 29644.2 765.659  22
  23   1  -3 27820.9 755.063  22
  23  -1  -3 30676.7 813.994  21
  23  -1  -3 27871.2 720.558  12
  23   1  -3 29127.8 788.065  19
  23  -1  -2 1047.80 552.432  22
  23   1  -2 1018.80 529.117  22
  23   1  -2 1642.80 492.208  19
  23  -1  -1 6545.67 620.596  22
  23   1  -1 6490.00 593.896  22
  23  -1   0 1435.86 565.746  22
  23   1   0 1302.37 531.938  22
  23  -1   1 12968.0 645.418  22
  23   1   1 12255.3 614.531  22
 -23   1  -1 12265.5 544.884  11
 -23  -1  -1 12257.3 615.231  11
 -23   1  -2 443.207 376.079  24
  23  -1   2 1413.91 491.182  22
  23   1   2 547.634 449.639  22
 -23   1  -2 520.592 472.042  11
 -23  -1  -2 888.111 549.170  11
 -23   1  -3 20914.6 619.392  24
 -23   1  -3 21368.7 719.756  11
 -23   1  -4 255.132 476.858  24
 -23   1  -4 304.368 604.870  11
 -23  -1  -4 681.803 606.997  11
 -23   1  -5 2093.73 579.349  11
 -23  -1  -5 2330.87 558.970  11
 -23  -1  -6 1775.77 418.821  11
 -23  -1  -6 1909.56 391.644  16
 -23   1  -6 1715.34 478.522  16
 -23  -1  -7 4138.98 300.905  20
 -23   1  -7 2918.06 318.689  16
  23  -3  -7 1253.26 293.895  12
  23   3  -6-83.3859 409.331  21
  23  -3  -6-246.435 424.088  12
  23   3  -6 691.466 428.212  19
  23   3  -5 2097.13 512.911  21
  23  -3  -5 413.344 533.489  21
  23  -3  -5 340.100 531.363  12
  23   3  -5 1371.26 599.070  19
  23  -3  -4 13397.1 671.173  22
  23   3  -4 12245.3 550.221  22
  23  -3  -4 12260.8 644.442  21
  23  -3  -4 11016.5 635.768  12
  23   3  -4 13195.3 738.084  19
  23  -3  -3-275.932 608.076  22
  23   3  -3-526.371 595.217  22
  23  -3  -3-279.136 506.054  21
  23  -3  -3-96.5128 514.573  12
  23   3  -3 823.542 563.699  19
  23  -3  -2 3909.72 663.458  22
  23   3  -2 2770.80 713.580  22
  23  -3  -2 3551.84 554.672  12
  23   3  -2 3943.36 523.898  19
  23  -3  -1 533.387 649.303  22
  23   3  -1-628.000 746.376  22
  23  -3  -1 986.139 420.161  12
  23  -3   0 16929.1 789.295  22
  23   3   0 15475.7 810.583  22
 -23  -3   0 16553.3 710.376  11
  23  -3   1 972.926 620.511  22
  23   3   1-75.2168 651.522  22
 -23   3  -1 1297.28 454.249  11
 -23  -3  -1 256.873 606.243  11
 -23   3  -2 945.511 452.642  24
  23  -3   2 1141.23 543.607  22
  23   3   2 980.093 541.736  22
 -23   3  -2 869.145 485.995  11
 -23  -3  -2 479.112 641.992  11
 -23   3  -3 1508.79 515.667  24
 -23   3  -3 1106.85 562.228  11
 -23  -3  -3 1304.00 642.351  11
 -23   3  -4 15111.8 655.572  24
 -23   3  -4 16280.9 697.449  13
 -23  -3  -4 15932.5 762.963  11
 -23  -3  -5 3954.63 525.313  11
 -23   3  -5 4460.25 578.562  16
 -23  -3  -6 2218.28 363.875  11
 -23   3  -6 1524.04 455.892  16
 -23   3  -7 1259.56 264.901  16
  23   5  -6 1889.50 258.140  21
  23  -5  -6 1888.56 322.654  12
  23   5  -6 2755.18 332.227  19
  23   5  -5 2710.95 377.788  21
  23   5  -5 2994.80 469.656  19
  23  -5  -5 1787.95 436.936  12
  23   5  -4 11154.5 506.196  22
  23  -5  -4 10590.6 602.683  12
  23  -5  -3 3809.15 591.336  22
  23   5  -3 1982.89 612.279  22
  23  -5  -3 2743.23 537.968  12
  23   5  -3 4211.45 480.908  19
 -23  -5   2 1090.91 754.012  26
  23  -5  -2 1662.07 643.805  22
  23  -5  -2 174.986 474.204  12
 -23  -5   1 2172.33 797.110  26
  23  -5  -1 1774.32 495.656  12
 -23  -5   0 32032.4 1025.13  26
  23  -5   0 33758.6 1004.72  22
 -23  -5  -1 7418.63 713.681  26
  23  -5   1 8004.64 684.856  22
 -23   5  -2 2860.80 637.590  13
  23  -5   2 2702.15 550.522  22
  23   5   2 783.908 546.422  22
 -23  -5  -2 285.661 698.333  11
 -23   5  -3 5109.34 555.592  24
 -23   5  -3 5664.83 679.593  13
 -23  -5  -3 4710.54 699.582  11
 -23   5  -4 18268.5 632.785  24
 -23  -5  -4 19306.0 717.261  11
 -23   5  -4 18064.0 603.572  16
 -23   5  -5 2271.35 414.169  24
 -23  -5  -5 2994.41 413.523  11
 -23   5  -5 1948.40 421.277  16
 -23   5  -6 658.229 249.383  13
 -23  -5  -6 568.336 233.707  11
  23  -7  -5 2148.15 289.816  12
  23   7  -5 2097.84 268.284  19
  23  -7  -4 5616.53 425.001  12
  23   7  -4 7013.11 358.682  19
  23  -7  -3 2932.93 464.507  22
  23   7  -3 2763.34 484.077  22
  23  -7  -3 3822.30 478.992  12
 -23  -7   2 4602.99 621.908  26
  23  -7  -2 3267.70 548.897  12
 -23  -7   1-246.968 675.730  26
  23  -7  -1-873.265 692.124  22
  23  -7  -1 470.206 534.865  12
 -23  -7   0 9327.91 710.310  26
  23  -7   0 9370.96 706.878  22
 -23  -7  -1 11479.6 636.603  26
 -23   7  -1 11024.3 578.579  13
  23  -7   1 10195.6 619.184  22
 -23   7  -2 8500.69 543.411  24
 -23   7  -2 8967.13 580.435  13
  23  -7   2 8773.15 503.006  22
 -23  -7  -2 6999.64 595.136  11
 -23   7  -3 477.974 413.920  24
 -23   7  -3-351.071 492.996  13
 -23  -7  -3-442.224 509.956  11
 -23   7  -4 5993.17 378.824  24
 -23  -7  -4 5700.40 434.156  11
 -23   7  -5 5805.20 322.888  13
 -23  -7  -5 6689.95 281.974  11
 -23  -9   2 4652.80 355.504  26
 -23  -9   1 507.437 363.717  26
  23  -9  -1-581.978 364.202  22
  23  -9   0 11594.0 427.348  28
 -23  -9   0 10801.1 445.899  26
  23  -9   0 9285.80 442.680  22
 -23  -9   0 8548.94 376.266  11
  23  -9   1 1435.19 304.654  28
 -23  -9  -1 1730.33 320.129  26
 -23   9  -2 4442.00 289.318  24
 -23  -9  -2 3749.23 331.066  11
 -23  -9  -3 1617.82 252.684  11
  24   0  -6-666.656 458.565  21
  24   0  -6 578.276 343.263  12
  24   0  -5-245.796 594.620  21
  24   0  -5 570.728 394.336  12
  24   0  -4 72445.4 992.237  22
  24   0  -4 74024.0 1124.96  21
  24   0  -3 557.029 535.758  22
  24   0  -3 440.200 526.335  21
  24   0  -2 4603.71 601.060  22
  24   0  -1 155.863 532.304  22
  24   0   0 77261.7 1081.76  22
  24   0   1 198.807 518.595  22
 -24   0  -1 64.5468 439.330  11
  24   0   2 1060.00 464.575  22
 -24   0  -2 919.056 519.923  11
 -24   0  -3 244.797 550.282  11
 -24   0  -4 29754.0 822.903  11
 -24   0  -5 83.0590 512.838  11
 -24   0  -6 1899.20 389.678  11
 -24   0  -6 1919.53 372.314  16
 -24   0  -7 459.712 219.824  20
  24   2  -6-172.440 392.387  21
  24  -2  -6-516.241 395.453  12
  24  -2  -5 443.193 509.038  21
  24   2  -5 1611.21 536.411  21
  24  -2  -5 879.704 457.295  12
  24  -2  -4 3740.06 532.287  22
  24   2  -4 3954.54 462.108  22
  24  -2  -4 3215.85 557.419  21
  24   2  -4 4472.92 597.993  21
  24  -2  -4 2657.49 508.997  12
  24   2  -4 4550.89 628.988  19
  24  -2  -3 11960.8 659.088  22
  24   2  -3 11007.9 631.260  22
  24  -2  -3 12472.8 622.625  21
  24  -2  -3 10571.4 596.562  12
  24   2  -3 12299.6 658.659  19
  24  -2  -2 1163.30 601.765  22
  24   2  -2 96.1048 596.268  22
  24   2  -2 1260.89 488.925  19
  24  -2  -1 12724.0 697.511  22
  24   2  -1 11402.6 722.675  22
  24  -2   0 2024.00 584.740  22
  24   2   0 1736.07 614.598  22
  24  -2   1 56444.9 980.145  22
  24   2   1 56343.8 1007.44  22
 -24   2  -1 56093.3 853.593  11
 -24  -2  -1 55104.4 984.296  11
 -24   2  -2 1346.18 443.015  24
  24  -2   2 2352.67 523.888  22
  24   2   2 2006.15 492.726  22
 -24   2  -2 1507.52 496.411  11
 -24  -2  -2 2007.39 604.646  11
 -24   2  -3 316.080 455.233  24
 -24   2  -3 20.5322 526.727  11
 -24  -2  -3 574.739 614.211  11
 -24   2  -4 3533.39 487.334  24
 -24   2  -4 4442.41 525.914  13
 -24   2  -4 3180.11 560.915  11
 -24  -2  -4 3996.79 632.160  11
 -24   2  -5 10191.9 481.787  13
 -24  -2  -5 10415.3 565.530  11
 -24   2  -5 11888.1 596.400  16
 -24  -2  -6 1038.98 279.735  20
 -24  -2  -6 234.929 325.267  11
 -24   2  -6-69.9047 387.122  16
  24   4  -6 1341.83 274.370  21
  24  -4  -6 1466.07 341.166  12
  24   4  -5 1399.68 402.405  21
  24  -4  -5 1001.97 474.071  12
  24   4  -5 1529.48 462.331  19
  24  -4  -4 9442.79 527.701  22
  24   4  -4 8149.69 457.502  22
  24  -4  -4 7702.23 568.474  12
  24   4  -4 7761.57 554.303  19
  24  -4  -3 14147.0 710.476  22
  24   4  -3 13917.5 711.182  22
  24  -4  -3 13029.7 618.111  12
  24   4  -3 13855.3 585.218  19
  24  -4  -2 4148.10 714.270  22
  24   4  -2 4048.25 728.051  22
  24  -4  -2 5000.04 522.499  12
  24   4  -2 5090.37 469.225  19
  24  -4  -1 369.479 688.420  22
  24   4  -1-391.421 763.639  22
  24  -4  -1 1246.16 446.668  12
  24  -4   0 8560.92 750.021  22
  24   4   0 7908.12 772.035  22
 -24  -4   0 9603.94 635.854  11
  24  -4   1 12025.7 726.784  22
  24   4   1 10989.6 749.546  22
 -24  -4  -1 10778.9 707.086  11
 -24   4  -2-53.2489 485.601  24
  24  -4   2 297.145 528.198  22
  24   4   2-577.350 525.911  22
 -24  -4  -2-737.524 659.314  11
 -24   4  -3 8656.56 553.557  24
 -24   4  -3 9423.41 664.140  13
 -24  -4  -3 9177.19 699.901  11
 -24   4  -4 241.152 476.240  24
 -24   4  -4-10.0396 507.525  13
 -24  -4  -4 217.343 561.050  11
 -24   4  -4 828.632 459.057  16
 -24   4  -5 305.819 397.760  13
 -24  -4  -5 1386.79 415.871  11
 -24   4  -5 952.240 418.373  16
 -24  -4  -6 55.7061 242.736  11
  24   6  -5 234.132 240.678  21
  24  -6  -5 329.057 290.898  12
  24   6  -5 232.818 280.144  19
  24  -6  -4 3675.23 402.051  12
  24   6  -4 3181.17 352.901  19
  24  -6  -3-160.879 457.369  22
  24  -6  -3 331.695 424.517  12
  24   6  -3 936.661 311.994  19
  24  -6  -2 670.787 554.783  22
  24  -6  -2 763.824 482.115  12
 -24  -6   1 1519.95 664.613  26
  24  -6  -1 650.081 622.646  22
  24  -6  -1 980.887 517.240  12
 -24  -6   0 9687.32 703.929  26
 -24   6   0 10474.7 546.773  13
  24  -6   0 10570.7 713.498  22
 -24  -6   0 8473.95 548.988  11
 -24  -6  -1 2543.87 549.800  26
 -24   6  -1 1940.34 502.978  13
  24  -6   1 1341.87 562.244  22
 -24   6  -2 101.228 495.164  24
  24  -6   2 38.4396 426.987  22
  24   6   2-528.844 447.174  22
 -24   6  -2 336.046 512.897  13
 -24  -6  -2-709.923 557.728  11
 -24   6  -3 5115.21 476.478  24
 -24   6  -3 4110.71 543.919  13
 -24  -6  -3 4676.74 542.488  11
 -24   6  -4 6182.13 420.300  24
 -24  -6  -4 6871.86 458.149  11
 -24   6  -4 6210.71 353.689  16
 -24   6  -5 360.975 277.879  13
 -24  -6  -5 537.069 254.954  11
  24  -8  -3-52.8119 241.835  22
  24   8  -3-173.975 277.156  22
  24  -8  -3 461.575 339.117  12
  24  -8  -2 28.2779 342.655  22
  24   8  -2-616.789 421.832  22
 -24  -8   1 3164.00 443.147  26
  24  -8  -1 1876.10 416.535  22
  24  -8   0 4752.92 435.967  22
 -24  -8   0 4627.09 361.745  11
  24  -8   1-240.428 346.405  22
 -24   8  -1-176.757 304.808  13
 -24   8  -2 233.738 313.077  24
  24  -8   2-97.3344 252.608  22
  24   8   2-114.211 261.240  22
 -24  -8  -2-199.575 338.635  11
 -24   8  -3 2572.99 273.838  24
 -24   8  -3 2800.09 284.390  13
 -24  -8  -3 2182.89 304.700  11
  25  -1  -6-407.104 363.802  21
  25   1  -6-557.156 353.752  21
  25  -1  -6-401.209 302.351  12
  25  -1  -5 1495.93 479.258  21
  25   1  -5 1659.41 504.886  21
  25  -1  -5 1268.93 384.270  12
  25  -1  -4 7035.35 516.094  22
  25   1  -4 6782.31 471.545  22
  25  -1  -4 6476.04 582.811  21
  25   1  -4 6279.46 600.580  21
  25  -1  -4 5630.86 453.005  12
  25  -1  -3 3266.34 557.794  22
  25   1  -3 2915.34 536.363  22
  25  -1  -3 3013.05 521.504  21
  25  -1  -2 5315.35 624.928  22
  25   1  -2 4799.08 609.701  22
  25  -1  -2 5598.27 503.787  21
  25  -1  -1 1231.98 587.837  22
  25   1  -1 1006.47 614.996  22
  25  -1   0 17220.7 710.566  22
  25   1   0 17097.0 749.268  22
  25  -1   1 1819.03 536.247  22
  25   1   1 1742.28 539.974  22
 -25  -1  -1 2114.90 495.542  11
 -25   1  -1 1603.59 454.285  11
  25  -1   2 6412.42 538.105  22
  25   1   2 6613.18 524.720  22
 -25   1  -2 5196.26 530.959  11
 -25  -1  -2 5915.07 568.801  11
 -25   1  -3 12324.5 496.316  24
 -25   1  -3 13419.1 649.238  11
 -25  -1  -3 12600.7 676.052  11
 -25   1  -4 6927.72 475.135  13
 -25   1  -4 5772.41 570.420  11
 -25  -1  -4 5952.55 600.794  11
 -25   1  -5 8013.22 516.650  11
 -25  -1  -5 8419.64 521.898  11
 -25   1  -5 8865.96 504.100  16
 -25  -1  -6 3651.49 334.355  11
 -25  -1  -6 3528.27 286.753  16
 -25   1  -6 3748.71 353.501  16
  25   3  -6-27.0139 266.122  21
  25  -3  -6 61.5140 303.395  12
  25   3  -5 560.115 418.013  21
  25  -3  -5 182.682 428.400  12
  25   3  -5 1354.26 438.152  19
  25  -3  -4 23718.1 610.713  22
  25   3  -4 21624.4 567.841  22
  25  -3  -4 21133.7 596.986  21
  25   3  -4 20389.9 666.839  21
  25  -3  -4 21999.3 671.710  12
  25   3  -4 22882.7 658.925  19
  25  -3  -3 7374.97 629.325  22
  25   3  -3 7321.80 601.857  22
  25  -3  -3 7364.85 542.081  12
  25   3  -3 8263.07 522.698  19
  25  -3  -2 5068.04 653.667  22
  25   3  -2 4678.10 684.341  22
  25  -3  -2 5045.33 477.506  12
  25   3  -2 5990.33 474.115  19
  25  -3  -1 1306.37 638.836  22
  25   3  -1 703.769 698.010  22
  25  -3   0 49421.6 995.138  22
  25   3   0 50431.1 1068.31  22
  25  -3   1 1507.66 584.901  22
  25   3   1 1358.48 585.079  22
 -25  -3  -1 1402.64 551.223  11
 -25   3  -2 366.562 427.374  24
  25  -3   2 87.9260 527.137  22
  25   3   2 548.048 477.585  22
 -25  -3  -2 485.138 554.250  11
 -25   3  -3 243.609 448.752  24
 -25   3  -3 732.907 542.266  13
 -25  -3  -3 212.524 559.533  11
 -25   3  -4 7243.68 486.351  24
 -25   3  -4 7805.62 528.885  13
 -25  -3  -4 8793.85 591.069  11
 -25   3  -5-30.4869 325.476  13
 -25  -3  -5 164.185 396.781  11
 -25   3  -5 661.965 399.987  16
 -25  -3  -6 868.492 250.557  11
 -25   3  -6 514.492 294.071  16
  25   5  -5 614.138 272.512  21
  25   5  -5 1266.83 293.255  19
  25  -5  -5 746.588 304.585  12
  25  -5  -4 4002.71 403.410  12
  25   5  -4 4361.93 370.332  19
  25  -5  -3 4337.36 495.001  22
  25   5  -3 3415.96 507.381  22
  25  -5  -3 3418.83 451.412  12
  25   5  -3 3797.66 354.106  19
  25  -5  -2 1297.99 551.939  22
  25  -5  -2 443.740 433.268  12
  25  -5  -1 793.831 635.149  22
  25  -5  -1 163.931 464.908  12
  25  -5   0 7666.03 645.230  22
 -25  -5   0 6762.47 517.368  11
  25  -5   1 10395.1 611.596  22
  25   5   1 9262.17 616.331  22
 -25  -5  -1 9029.96 568.706  11
 -25   5  -2 17079.6 592.607  24
 -25   5  -2 17135.0 665.934  13
  25  -5   2 20037.8 610.098  22
  25   5   2 19900.3 606.599  22
 -25  -5  -2 17936.0 662.440  11
 -25   5  -3 1139.58 432.438  24
 -25   5  -3 886.978 501.104  13
 -25  -5  -3 929.950 515.755  11
 -25   5  -3 2009.80 359.259  16
 -25   5  -4 387.937 376.725  24
 -25   5  -4-175.243 403.543  13
 -25  -5  -4 653.733 417.009  11
 -25   5  -4 468.895 323.797  16
 -25  -5  -5 3503.66 315.699  11
 -25   5  -5 3009.65 283.346  16
  25  -7  -4 3447.81 309.276  12
  25  -7  -3 8290.85 355.862  22
  25   7  -3 9090.75 398.590  22
  25  -7  -3 9831.37 450.422  12
  25  -7  -2-523.284 391.289  22
  25  -7  -2 93.6804 410.976  12
  25  -7  -1 760.774 451.735  22
  25   7  -1 265.881 477.401  22
  25  -7   0-27.2953 443.248  22
  25   7   0-499.699 470.754  22
 -25  -7   0-263.972 326.036  11
 -25   7  -1 11328.6 449.866  13
  25  -7   1 10857.3 470.546  22
  25   7   1 10838.6 479.170  22
 -25  -7  -1 9885.40 447.206  11
 -25   7  -2-5.26353 362.537  24
  25  -7   2-117.324 275.494  22
 -25   7  -2-325.231 358.433  13
  25   7   2-125.320 292.957  22
 -25  -7  -2-71.2988 363.189  11
 -25   7  -3 1142.83 309.222  24
 -25   7  -3 496.234 328.966  13
 -25  -7  -3 1034.02 331.193  11
 -25   7  -4 2650.28 237.755  24
 -25   7  -4 3009.84 257.381  13
 -25  -7  -4 3023.98 251.884  11
  26   0  -6 3040.54 314.324  21
  26   0  -5-390.463 426.380  21
  26   0  -4 9259.13 472.887  22
  26   0  -4 9228.92 582.638  21
  26   0  -3 193.628 508.226  22
  26   0  -3 207.622 481.254  21
  26   0  -2 8069.78 660.568  22
  26   0  -2 9333.41 539.452  21
  26   0  -1 293.029 594.542  22
  26   0   0 2248.52 590.834  22
  26   0   1 344.581 516.824  22
 -26   0  -1 195.017 436.989  11
  26   0   2 48104.3 831.872  22
 -26   0  -2 45817.8 828.534  11
 -26   0  -3 249.251 505.580  11
 -26   0  -4 3742.05 530.168  11
 -26   0  -5 110.155 390.823  11
 -26   0  -5 750.606 354.104  16
 -26   0  -6 3181.35 258.738  16
  26   2  -6 467.529 248.706  21
  26  -2  -5-110.499 362.924  21
  26   2  -5 165.161 396.772  21
  26  -2  -5 75.3351 348.594  12
  26  -2  -4 3721.76 423.400  22
  26   2  -4 3787.98 394.603  22
  26  -2  -4 3477.40 427.649  21
  26   2  -4 4252.40 505.257  21
  26  -2  -4 3756.77 427.243  12
  26  -2  -3 5393.04 567.532  22
  26   2  -3 5751.97 546.021  22
  26  -2  -3 5218.14 453.608  21
  26  -2  -2 1590.30 609.605  22
  26   2  -2 1687.12 609.413  22
  26  -2  -1 814.668 606.246  22
  26   2  -1 677.319 638.455  22
  26  -2   0 1770.61 610.076  22
  26   2   0 1868.08 628.029  22
  26  -2   1 1393.20 556.497  22
  26   2   1 1603.30 565.842  22
 -26  -2  -1 2025.45 496.722  11
 -26   2  -2 2109.98 392.515  24
  26  -2   2 2560.15 496.646  22
  26   2   2 2931.67 473.296  22
 -26   2  -2 2391.01 460.814  11
 -26  -2  -2 2994.07 523.483  11
 -26   2  -3 1778.06 395.245  24
 -26   2  -3 1813.12 477.343  11
 -26  -2  -3 2117.20 537.935  11
 -26   2  -4 1314.10 396.269  13
 -26  -2  -4 643.582 488.067  11
 -26  -2  -5 722.522 381.928  11
 -26  -2  -5 1153.66 269.229  16
 -26   2  -5 1075.70 377.114  16
 -26   2  -6-105.794 247.779  16
  26   4  -5 181.858 290.697  21
  26  -4  -5 277.603 283.062  12
  26   4  -4 354.661 290.921  22
  26   4  -4 589.184 387.145  21
  26   4  -4 846.572 335.044  19
  26  -4  -4 118.291 357.518  12
  26  -4  -3 4787.08 477.286  22
  26   4  -3 3896.44 497.283  22
  26  -4  -3 3887.20 419.835  12
  26   4  -3 4817.89 373.919  19
  26  -4  -2 893.319 553.968  22
  26   4  -2 1223.80 595.527  22
  26  -4  -2 1701.28 405.873  12
  26  -4  -1 2367.81 661.277  22
  26   4  -1 2116.76 687.389  22
  26  -4   0-50.8894 608.333  22
  26   4   0-641.922 644.880  22
  26  -4   1 20258.3 691.097  22
  26   4   1 21112.1 717.289  22
 -26  -4  -1 22280.2 665.045  11
 -26   4  -2 135.024 419.404  24
  26  -4   2 785.949 413.013  22
  26   4   2 125.546 394.997  22
 -26  -4  -2 165.334 489.662  11
 -26   4  -3 359.422 401.872  24
 -26   4  -3 918.713 472.279  13
 -26  -4  -3 873.162 477.539  11
 -26   4  -4 158.764 341.048  24
 -26   4  -4-59.0669 379.432  13
 -26  -4  -4 756.856 395.395  11
 -26   4  -4 681.838 348.055  16
 -26   4  -5 8670.90 311.691  13
 -26  -4  -5 8338.10 351.430  11
 -26   4  -5 7751.88 335.792  16
  26   6  -4 9150.00 319.411  21
  26  -6  -4 9747.75 384.642  12
  26  -6  -3-17.0242 308.164  22
  26   6  -3 145.569 323.603  22
  26  -6  -3 367.293 352.315  12
  26  -6  -2 1658.17 417.372  22
  26   6  -2 1348.78 458.331  22
  26  -6  -2 2484.89 417.501  12
  26  -6  -1 19.3866 465.502  22
  26   6  -1-511.963 509.546  22
 -26   6   0 14233.1 472.344  13
  26  -6   0 14136.9 588.506  22
  26   6   0 13211.1 569.365  22
 -26   6  -1 3142.08 413.112  24
 -26   6  -1 3864.86 414.176  13
  26  -6   1 3431.82 430.334  22
  26   6   1 3163.91 411.455  22
 -26  -6  -1 3391.12 385.710  11
 -26   6  -2 442.751 379.861  24
  26  -6   2 105.607 292.053  22
  26   6   2 414.587 297.140  22
 -26   6  -2 293.364 385.887  13
 -26  -6  -2 391.390 355.059  11
 -26   6  -3 2236.33 340.896  24
 -26   6  -3 1682.91 357.321  13
 -26  -6  -3 2830.92 346.375  11
 -26   6  -4 4656.98 284.523  24
 -26   6  -4 4815.01 290.171  13
 -26  -6  -4 5180.78 302.417  11
  26  -8  -1 1244.37 258.217  22
  26   8  -1 1126.21 272.100  22
 -26   8   0 2472.40 280.638  24
  26  -8   0 2588.40 260.081  22
  26   8   0 2551.15 277.549  22
 -26   8  -1 3348.60 267.084  24
  27  -1  -5-23.7063 324.210  21
  27   1  -5 26.9625 348.854  21
  27  -1  -4 2710.13 375.666  22
  27   1  -4 2715.50 365.025  22
  27  -1  -4 2495.63 404.369  21
  27   1  -4 2866.37 473.162  21
  27  -1  -3 9628.31 574.900  22
  27   1  -3 9546.53 553.855  22
  27  -1  -3 9496.01 520.094  21
  27   1  -3 9436.76 547.863  21
  27  -1  -2 454.347 573.766  22
  27   1  -2 409.145 569.425  22
  27  -1  -1 3114.56 650.780  22
  27   1  -1 3256.50 655.124  22
  27  -1   0 3197.40 615.442  22
  27   1   0 3092.74 623.626  22
  27  -1   1 28173.9 738.960  22
  27   1   1 27891.2 750.712  22
 -27  -1  -1 29169.6 674.744  11
  27  -1   2 2477.26 450.302  22
  27   1   2 2632.40 446.804  22
 -27   1  -2 2357.19 450.048  11
 -27  -1  -2 2149.97 483.654  11
 -27   1  -3 3766.14 476.132  11
 -27  -1  -3 4044.98 513.582  11
 -27   1  -4 286.141 320.050  13
 -27   1  -4 51.9718 410.826  11
 -27  -1  -4 315.890 433.913  11
 -27  -1  -5 5958.34 381.908  11
 -27   1  -5 6138.97 356.598  16
 -27  -1  -5 5454.94 302.326  16
  27   3  -5 74.4788 288.053  21
  27  -3  -5 225.228 233.811  12
  27   3  -4 5594.82 424.936  21
  27  -3  -4 5025.91 343.576  12
  27   3  -3 2158.10 463.561  22
  27  -3  -3 1525.56 443.262  22
  27  -3  -3 1953.30 327.695  12
  27  -3  -2 1471.26 563.971  22
  27   3  -2 2020.63 584.675  22
  27  -3  -1 1464.04 604.791  22
  27   3  -1 1331.87 649.819  22
  27  -3   0 8901.69 664.001  22
  27   3   0 9066.87 674.168  22
 -27   3  -1 90.1755 335.255  24
  27  -3   1-369.996 533.219  22
  27   3   1 187.197 500.778  22
 -27  -3  -1 605.028 424.818  11
  27  -3   2 10620.5 499.834  22
  27   3   2 11017.3 505.707  22
 -27  -3  -2 11157.1 528.565  11
 -27   3  -3 7010.07 410.458  24
 -27   3  -3 8208.38 494.348  13
 -27  -3  -3 8192.87 513.872  11
 -27   3  -4 556.111 337.526  13
 -27  -3  -4 554.943 370.105  11
 -27   3  -4 1324.82 345.027  16
 -27  -3  -5 70.3739 269.954  11
 -27   3  -5 69.7426 264.365  16
  27   5  -4 1620.54 277.249  21
  27  -5  -4 1581.98 288.417  12
  27  -5  -3 1784.90 329.337  22
  27   5  -3 2320.58 362.257  22
  27  -5  -3 2276.53 351.971  12
  27  -5  -2 2893.42 445.980  22
  27   5  -2 2419.37 457.238  22
  27  -5  -2 3104.46 396.537  12
  27  -5  -1 790.716 481.913  22
  27   5  -1-374.089 512.360  22
 -27   5   0 5693.46 410.948  13
  27  -5   0 5867.53 499.249  22
  27   5   0 4733.03 514.965  22
 -27   5  -1 2976.19 376.088  24
 -27   5  -1 4348.58 430.660  13
  27  -5   1 4013.12 431.516  22
  27   5   1 3684.70 434.687  22
 -27  -5  -1 4044.87 372.873  11
 -27   5  -2 753.585 341.806  24
  27  -5   2 873.191 310.253  22
  27   5   2 1076.51 306.807  22
 -27   5  -2 1114.97 397.811  13
 -27  -5  -2 1214.30 362.959  11
 -27   5  -3 533.456 317.519  24
 -27   5  -3 321.384 351.318  13
 -27  -5  -3 973.154 330.673  11
 -27   5  -3 741.376 245.057  16
 -27   5  -4 2691.99 279.485  13
 -27  -5  -4 3169.78 285.623  11
  27   7  -2 1317.83 271.879  22
  27  -7  -2 662.234 227.209  22
  27  -7  -1 1943.49 282.761  22
  27   7  -1 2057.87 312.872  22
 -27   7   0-113.221 274.838  24
  27  -7   0-39.3544 279.754  22
  27   7   0 61.9763 285.078  22
 -27   7  -1 2382.96 286.188  24
 -27   7  -1 1977.15 229.816  13
  27  -7   1 2212.98 246.671  22
  27   7   1 2452.37 253.987  22
 -27   7  -2 2179.93 260.848  24
  28   0  -5-223.256 272.656  21
  28   0  -4 655.085 368.437  21
  28   0  -3 84.0072 441.485  22
  28   0  -3 22.2179 407.205  21
  28   0  -2 770.497 530.373  22
  28   0  -2 808.851 399.287  21
  28   0  -1 50.2659 595.481  22
  28   0   0 9312.61 651.465  22
  28   0   1 34.2433 493.455  22
  28   0   2 4688.53 439.733  22
 -28   0  -2 5049.55 450.132  11
 -28   0  -3 152.386 405.034  11
 -28   0  -4 3997.92 391.199  11
 -28   0  -5 96.1004 225.032  16
  28   2  -5 720.613 254.393  21
  28  -2  -4 8.00754 270.386  21
  28   2  -4 445.567 362.436  21
  28   2  -3 1738.96 438.695  22
  28  -2  -3 1457.38 433.592  22
  28   2  -3 1969.08 432.626  21
  28  -2  -2 389.512 531.863  22
  28   2  -2 901.337 530.748  22
  28  -2  -1 8027.13 637.319  22
  28   2  -1 8147.90 661.336  22
  28  -2   0 401.260 538.262  22
  28   2   0 569.644 542.628  22
  28  -2   1 9611.70 564.458  22
  28   2   1 10245.1 559.500  22
 -28  -2  -1 9659.40 476.075  11
  28  -2   2 9928.93 485.541  22
  28   2   2 10295.4 477.624  22
 -28  -2  -2 9691.19 497.285  11
 -28   2  -3 1038.29 380.726  13
 -28  -2  -3 716.169 390.670  11
 -28   2  -4 148.139 267.549  13
 -28  -2  -4 166.126 344.638  11
 -28   2  -4 1044.16 324.035  16
 -28  -2  -5 4417.69 275.751  11
 -28   2  -5 3907.69 260.562  16
  28   4  -4 159.224 278.803  21
  28  -4  -3 5543.01 360.762  22
  28   4  -3 6239.58 390.859  22
  28   4  -3 6135.27 403.441  21
  28  -4  -3 6269.62 343.088  12
  28  -4  -2 416.787 405.453  22
  28   4  -2 299.552 441.165  22
  28  -4  -1 737.533 461.914  22
  28   4  -1 386.077 467.869  22
 -28   4   0 684.081 267.711  24
  28  -4   0 1337.48 456.735  22
  28   4   0 867.536 449.940  22
  28  -4   1 13717.9 500.196  22
  28   4   1 13246.5 505.614  22
 -28  -4  -1 14050.0 433.893  11
 -28   4  -2 1086.63 291.872  24
 -28   4  -2 1798.46 408.068  13
  28  -4   2 1189.67 313.462  22
  28   4   2 1669.62 315.312  22
 -28  -4  -2 1689.61 340.629  11
 -28   4  -3 1421.10 282.589  24
 -28   4  -3 1526.35 353.690  13
 -28  -4  -3 1251.54 325.034  11
 -28   4  -3 1691.79 278.475  16
 -28   4  -4 978.959 244.635  13
 -28  -4  -4 1344.10 257.957  11
 -28   4  -4 1190.75 232.402  16
  28  -6  -2 4025.12 286.449  22
  28   6  -2 4555.33 318.395  22
 -28   6   1 1574.97 228.373  24
  28  -6  -1 2028.12 326.379  22
  28   6  -1 1926.06 318.548  22
 -28   6   0 223.013 246.689  24
  28  -6   0 304.479 289.405  22
  28   6   0 450.990 286.715  22
 -28   6   0 436.589 232.326  13
 -28   6  -1 35.0998 250.708  24
  28  -6   1-175.811 247.477  22
  28   6   1 192.911 244.977  22
 -28   6  -1 82.1369 252.092  13
 -28  -6  -1 491.247 196.943  11
 -28   6  -2 8613.80 305.887  24
 -28   6  -2 7962.28 315.040  13
 -28  -6  -2 8665.13 275.873  11
  29  -1  -4 1504.41 269.309  21
  29   1  -4 1466.00 316.187  21
  29  -1  -3 4352.81 430.607  22
  29   1  -3 4217.18 418.272  22
  29  -1  -3 4255.54 324.963  21
  29   1  -3 4552.95 418.537  21
  29  -1  -2 9349.90 556.687  22
  29   1  -2 9479.70 558.317  22
  29   1  -2 9654.54 465.957  21
  29  -1  -1 844.046 530.321  22
  29   1  -1 936.169 534.859  22
  29  -1   0 2600.88 539.702  22
  29   1   0 2901.75 522.645  22
  29  -1   1 26812.1 664.008  22
  29   1   1 26127.0 654.964  22
  29  -1   2 5907.60 416.374  22
  29   1   2 5854.71 393.695  22
 -29  -1  -2 5870.22 410.375  11
 -29   1  -3 502.123 311.399  13
 -29  -1  -3 593.580 336.210  11
 -29  -1  -4 788.392 283.066  11
 -29   1  -4 1057.59 277.330  16
  29   3  -4 1371.01 277.032  21
  29  -3  -3 258.410 291.625  22
  29   3  -3-1.89190 314.752  22
  29   3  -3 343.298 329.922  21
  29  -3  -2 11500.8 511.035  22
  29   3  -2 12206.3 519.813  22
  29  -3  -1-214.800 483.704  22
  29   3  -1 502.772 463.199  22
  29   3   0 2224.59 448.276  22
  29  -3   0 1502.54 459.878  22
  29  -3   1 4647.35 411.719  22
  29   3   1 4738.03 414.472  22
 -29   3  -2 4034.69 410.069  13
  29  -3   2 4299.63 321.297  22
  29   3   2 4297.22 316.845  22
 -29  -3  -2 3967.63 340.314  11
 -29   3  -3 4078.05 334.430  13
 -29  -3  -3 4288.41 322.052  11
  29   5  -2 1638.87 295.811  22
  29  -5  -2 998.555 279.751  22
  29  -5  -1 121.571 321.001  22
  29   5  -1 205.258 306.419  22
 -29   5   1 218.364 210.746  13
 -29   5   0 3314.27 224.913  24
 -29   5   0 3709.46 292.736  13
  29  -5   0 4218.72 347.510  22
  29   5   0 4136.02 327.192  22
 -29   5  -1 1977.51 231.182  24
 -29   5  -1 2065.16 295.187  13
  29  -5   1 2122.46 276.801  22
  29   5   1 2593.08 272.739  22
 -29   5  -2 332.268 210.367  24
 -29   5  -2 261.102 255.272  13
  30   0  -3 52.9635 316.695  22
  30   0  -3-38.2711 261.440  21
  30   0  -2 10075.5 502.469  22
  30   0  -1 98.2541 468.154  22
  30   0   0 2839.48 471.047  22
  30   0   1-112.097 396.603  22
  30   0   2 7447.01 363.138  22
 -30   0  -3 146.190 215.760  13
  30  -2  -3 10147.7 352.487  22
  30   2  -3 10237.6 371.174  22
  30   2  -3 10611.0 383.467  21
  30  -2  -2 3723.20 413.496  22
  30   2  -2 3981.89 429.051  22
  30   2  -2 3915.50 341.539  21
  30  -2  -1 6199.35 504.856  22
  30   2  -1 5893.47 479.538  22
  30   2  -1 5920.93 349.909  21
  30  -2   0 1940.75 451.282  22
  30   2   0 1858.65 428.366  22
  30  -2   1 20887.9 541.028  22
  30   2   1 20651.8 521.682  22
  30  -2   2 478.642 251.276  22
 -30   2  -2 793.145 333.340  13
 -30  -2  -2 580.919 262.061  11
 -30   2  -3 1719.84 259.685  13
 -30  -2  -3 1726.82 250.512  11
  30  -4  -2 2748.81 299.486  22
  30   4  -2 2762.88 301.606  22
  30   4  -2 2841.83 279.634  21
 -30   4   1 1354.37 248.695  13
  30  -4  -1 1539.33 320.244  22
  30   4  -1 1787.03 317.749  22
 -30   4   0 2498.99 294.082  13
  30  -4   0 2623.97 338.471  22
  30   4   0 2669.42 308.350  22
 -30   4  -1 3062.06 312.169  13
  30  -4   1 3341.89 293.561  22
  30   4   1 3100.05 272.309  22
 -30   4  -2 4724.60 300.516  13
  31   1  -2 1202.04 347.975  22
  31  -1  -2 1160.10 362.626  22
  31  -1  -1 2767.12 414.733  22
  31   1  -1 2634.10 408.006  22
  31  -1   0 999.228 386.917  22
  31   1   0 988.403 357.382  22
  31  -1   1 6034.24 362.900  22
  31   1   1 6145.66 353.999  22
 -31   1  -2 238.735 260.449  13
  31  -3  -1 674.980 301.680  22
  31   3  -1 431.388 283.071  22
  31  -3   0 675.384 293.925  22
  31   3   0 347.053 276.304  22
 -31   3  -1 487.946 272.496  13
  32   0  -1 76.5676 302.389  22
  32   0   0 148.651 280.465  22
   0   0   0    0.00    0.00   0
TITL JM-SCB-114-B in C2/c
REM C2/c (#15 in standard setting)
CELL 1.54184  26.341186  11.426971   8.622594  90.0000  90.4652  90.0000
ZERR    4.00   0.000753   0.000325   0.000259   0.0000   0.0026   0.0000
LATT  7
SYMM -x, y,-z+1/2
SFAC C H B N F S Cl Co
UNIT 68.00 104.00 4.00 28.00 16.00 8.00 4.00 4.00
TREF
HKLF 4
END
;
_shelx_hkl_checksum     77362
_shelx_res_file
;
TITL jm-scb-114-b_a.res in C2/c
    jm-scb-114-b.res
    created by SHELXL-2018/1 at 11:29:13 on 09-Oct-2020
REM Old TITL jm-scb-114-b_a.res in C2/c
REM SHELXT solution in C2/c
REM R1 0.180, Rweak 0.277, Alpha 0.052, Orientation as input
REM Formula found by SHELXT: C19 Cl4 Co F N7
CELL 1.54184 26.341186 11.426971 8.622594 90 90.4652 90
ZERR 4 0.000753 0.000325 0.000259 0 0.0026 0
LATT 7
SYMM -X,+Y,0.5-Z
SFAC C H Cl Co N O S
UNIT 76 116 8 4 28 4 8
EQIV $1 1-X,1-Y,-Z
EQIV $2 1-X,1-Y,1-Z
L.S. 25
PLAN  20
TEMP -100(2)
HTAB O1 Cl1_$1
HTAB C1 O1_$2
HTAB C3 Cl1
BOND $H
LIST 6
conf
fmap 2
acta
OMIT 18 10 1
REM <olex2.extras>
REM <HklSrc "%.\\JM-SCB-114-B.hkl">
REM </olex2.extras>
WGHT    0.096400   26.327200
EXTI    0.001240
FVAR       3.11550
CO1   4    0.500000    0.678812    0.250000    10.50000    0.03200    0.03052 =
         0.03866    0.00000   -0.00109    0.00000
CL1   3    0.545261    0.664254    0.003481    11.00000    0.04475    0.04951 =
         0.04167   -0.00348    0.00468    0.00139
S1    7    0.675411    0.898880    0.526708    11.00000    0.04423    0.07494 =
         0.09341   -0.01415   -0.00878   -0.02097
O1    6    0.500000    0.494646    0.250000    10.50000    0.07888    0.03806 =
         0.04139    0.00000   -0.00738    0.00000
AFIX   3
H1    2    0.490570    0.453156    0.174640    11.00000   -1.50000
AFIX   0
N1    5    0.569387    0.687787    0.382171    11.00000    0.03533    0.04100 =
         0.04494    0.00486    0.00282   -0.00817
N2    5    0.599312    0.785605    0.373004    11.00000    0.03151    0.03695 =
         0.05154    0.00359   -0.00230   -0.01276
N3    5    0.624363    0.694383    0.575717    11.00000    0.02845    0.05777 =
         0.04555   -0.00137   -0.00095   -0.00179
N4    5    0.500000    0.871189    0.250000    10.50000    0.04059    0.03742 =
         0.04065    0.00000   -0.00095    0.00000
C1    1    0.585584    0.635026    0.506638    11.00000    0.03676    0.04710 =
         0.05172    0.01025    0.00939    0.00020
AFIX  43
H1A   2    0.571981    0.563686    0.544692    11.00000   -1.20000
AFIX   0
C2    1    0.633329    0.794808    0.489755    11.00000    0.03069    0.05299 =
         0.05791   -0.00175    0.00334   -0.00249
C3    1    0.593144    0.867528    0.245164    11.00000    0.04140    0.04331 =
         0.05160    0.00781    0.00474   -0.01017
AFIX  23
H3A   2    0.594825    0.824119    0.145975    11.00000   -1.20000
H3B   2    0.621543    0.924266    0.247439    11.00000   -1.20000
AFIX   0
C4    1    0.544090    0.932683    0.251591    11.00000    0.05247    0.03961 =
         0.04478    0.00134   -0.00189   -0.00349
C5    1    0.544836    1.055287    0.255333    11.00000    0.07205    0.03832 =
         0.08551    0.00615   -0.01416   -0.00847
AFIX  43
H5    2    0.576185    1.096191    0.261514    11.00000   -1.20000
AFIX   0
C6    1    0.500000    1.115399    0.250000    10.50000    0.07981    0.02979 =
         0.11875    0.00000   -0.03532    0.00000
AFIX  43
H6    2    0.500000    1.198536    0.250002    10.50000   -1.20000
AFIX   0
C7    1    0.653195    0.658909    0.714973    11.00000    0.04347    0.09576 =
         0.05509    0.00641   -0.00442   -0.00104
AFIX  23
H7A   2    0.629478    0.621798    0.788644    11.00000   -1.20000
H7B   2    0.666974    0.730085    0.765450    11.00000   -1.20000
AFIX   0
C8    1    0.695722    0.576921    0.686512    11.00000    0.05708    0.11680 =
         0.07479    0.01195   -0.01050    0.01169
AFIX  23
H8A   2    0.717687    0.573444    0.780111    11.00000   -1.20000
H8B   2    0.716444    0.606952    0.599897    11.00000   -1.20000
AFIX   0
C9    1    0.677694    0.456637    0.647941    11.00000    0.08873    0.15384 =
         0.10390   -0.03496   -0.02809    0.02165
AFIX  23
H9A   2    0.661282    0.459438    0.544311    11.00000   -1.20000
H9B   2    0.651149    0.435140    0.723408    11.00000   -1.20000
AFIX   0
C10   1    0.716204    0.360827    0.646402    11.00000    0.10562    0.14098 =
         0.12894    0.00801   -0.02789    0.02595
AFIX 137
H10A  2    0.743434    0.381083    0.574431    11.00000   -1.50000
H10B  2    0.700015    0.287769    0.612867    11.00000   -1.50000
H10C  2    0.730446    0.350724    0.750896    11.00000   -1.50000
AFIX   0
HKLF 4
REM  jm-scb-114-b_a.res in C2/c
REM R1 =  0.0819 for    1935 Fo > 4sig(Fo)  and  0.1080 for all    2483 data
REM    149 parameters refined using      0 restraints
END
WGHT      0.0960     26.3963
REM Highest difference peak  1.399,  deepest hole -0.649,  1-sigma level  0.121
Q1    1   0.5368  0.6781  0.2513  11.00000  0.05    1.40
Q2    1   0.5083  0.6624  0.0001  11.00000  0.05    0.99
Q3    1   0.5822  0.6643  0.0082  11.00000  0.05    0.89
Q4    1   0.6432  0.9056  0.5105  11.00000  0.05    0.57
Q5    1   0.7097  0.8997  0.5435  11.00000  0.05    0.57
Q6    1   0.7089  0.4782  0.6060  11.00000  0.05    0.55
Q7    1   0.5501  0.6533  0.5018  11.00000  0.05    0.41
Q8    1   0.6801  0.8466  0.4523  11.00000  0.05    0.40
Q9    1   0.5000  0.9361  0.2500  10.50000  0.05    0.40
Q10   1   0.5103  1.0647  0.2196  11.00000  0.05    0.39
Q11   1   0.5910  0.7825  0.5255  11.00000  0.05    0.39
Q12   1   0.5036  0.6405  0.1483  11.00000  0.05    0.38
Q13   1   0.6246  0.7974  0.0083  11.00000  0.05    0.36
Q14   1   0.5481  0.6380 -0.1066  11.00000  0.05    0.35
Q15   1   0.7023  0.4579  0.8781  11.00000  0.05    0.35
Q16   1   0.7058  0.4624  0.7178  11.00000  0.05    0.35
Q17   1   0.6647  0.5352  0.7426  11.00000  0.05    0.35
Q18   1   0.7304  0.9601  0.6045  11.00000  0.05    0.34
Q19   1   0.5161  0.7178  0.4510  11.00000  0.05    0.34
Q20   1   0.5596  0.7418  0.3094  11.00000  0.05    0.34
;
_shelx_res_checksum     53107
