# Supplementary material for: Crystal structure and spectroscopic properties of aqua­dichlorido­{1,1′-[(pyridine-2,6-diyl-κN)bis(methyl­ene)]bis­(4-butyl-4,5-di­hydro-1H-1,2,4-triazole-5-thione-κN 2)}cobalt(II)
Source: Acta Crystallogr E Crystallogr Commun. 2020 Oct 16;76(Pt 11):1757–61. doi: 10.1107/S2056989020013547 (PMC7643238; doi:10.1107/S2056989020013547)
Supplement: Supplementary file 2 [file e-76-01757-Isup2.hkl]

data_I                                                                          
_shelx_title ' jm-scb-114-b_a.res in C2/c'                                      
_shelx_refln_list_code          4                                               
_shelx_F_calc_maximum      352.80                                               
_exptl_crystal_F_000      1172.00                                               
_reflns_d_resolution_high  0.8141                                               
                                                                                
loop_                                                                           
 _space_group_symop_operation_xyz                                               
 'x, y, z'                                                                      
 '-x, y, -z+1/2'                                                                
 'x+1/2, y+1/2, z'                                                              
 '-x+1/2, y+1/2, -z+1/2'                                                        
 '-x, -y, -z'                                                                   
 'x, -y, z-1/2'                                                                 
 '-x+1/2, -y+1/2, -z'                                                           
 'x+1/2, -y+1/2, z-1/2'                                                         
                                                                                
_cell_length_a    26.3412                                                       
_cell_length_b    11.4270                                                       
_cell_length_c     8.6226                                                       
_cell_angle_alpha  90.000                                                       
_cell_angle_beta   90.465                                                       
_cell_angle_gamma  90.000                                                       
                                                                                
_shelx_F_squared_multiplier     1.000                                           
                                                                                
loop_                                                                           
 _refln_index_h                                                                 
 _refln_index_k                                                                 
 _refln_index_l                                                                 
 _refln_F_squared_calc                                                          
 _refln_F_squared_meas                                                          
 _refln_F_squared_sigma                                                         
 _refln_observed_status                                                         
   2   0   0      58269.79      68086.45       531.84 o                         
   4   0   0        512.50        945.00        55.21 o                         
   6   0   0      25530.27      33885.02       246.97 o                         
   8   0   0       3947.35       5171.12        90.13 o                         
  10   0   0       3201.00       3837.17        84.64 o                         
  12   0   0       4083.76       4277.32       110.03 o                         
  14   0   0        100.97        109.44        30.34 o                         
  16   0   0       5336.99       5410.10        84.06 o                         
  18   0   0       8081.05       8264.32       562.06 o                         
  20   0   0       2777.68       3014.18        71.88 o                         
  22   0   0      15921.94      17090.69       155.32 o                         
  24   0   0       7244.92       8089.96       113.27 o                         
  26   0   0        211.96        231.77        60.90 o                         
  28   0   0        863.59        961.44        67.26 o                         
  30   0   0        230.14        292.72        48.56 o                         
  32   0   0         16.13         15.32        28.90 o                         
   1   1   0       3260.05       3345.55        50.25 o                         
   3   1   0        136.52        195.42        12.66 o                         
   5   1   0       5265.61       5492.44        78.14 o                         
   7   1   0        326.55        493.94        42.42 o                         
   9   1   0       3998.26       4013.58       381.85 o                         
  11   1   0        727.65        733.01        28.44 o                         
  13   1   0       1747.72       2148.46        41.31 o                         
  15   1   0       5703.17       6141.37       140.09 o                         
  17   1   0        216.06        281.02        30.43 o                         
  19   1   0        796.24        897.36        61.48 o                         
  21   1   0        417.51        422.58        36.90 o                         
  23   1   0        220.03        140.91        39.95 o                         
  25   1   0       1558.88       1774.44        53.31 o                         
  27   1   0        319.48        324.43        45.16 o                         
  29   1   0        298.77        285.02        38.71 o                         
  31   1   0        101.95        102.40        27.06 o                         
   0   2   0      11996.01       9898.58      1318.57 o                         
   2   2   0      10094.30      12263.41       175.35 o                         
   4   2   0       5867.42       7116.63        73.44 o                         
   6   2   0       6384.38       6813.51       137.25 o                         
   8   2   0      10339.71      10374.77       176.25 o                         
  10   2   0        336.82        414.04        73.52 o                         
  12   2   0        328.86        206.46        46.53 o                         
  14   2   0       2796.96       2769.02       212.24 o                         
  16   2   0        378.40        600.88        39.67 o                         
  18   2   0        181.62        108.90        49.98 o                         
  20   2   0       1103.83       1192.00        45.12 o                         
  22   2   0        407.38        592.88        75.92 o                         
  24   2   0        215.57        195.21        43.67 o                         
  26   2   0        143.85        187.43        45.10 o                         
  28   2   0         26.89         49.98        39.37 o                         
  30   2   0        198.49        195.70        32.03 o                         
   1   3   0      29908.56      28260.89       387.30 o                         
   3   3   0      16622.58      19972.54       543.46 o                         
   5   3   0        856.78        655.00        21.92 o                         
   7   3   0       1865.57       1760.94        37.99 o                         
   9   3   0       2777.17       3346.27       102.04 o                         
  11   3   0      16078.73      16834.54       300.27 o                         
  13   3   0        133.02         24.64        49.33 o                         
  15   3   0       1661.69       1284.50       103.71 o                         
  17   3   0        546.05        621.18        57.92 o                         
  19   3   0       3599.87       4091.68       302.31 o                         
  21   3   0        675.82       1113.41        53.40 o                         
  23   3   0       1258.09       1691.53        45.71 o                         
  25   3   0       4651.99       5195.25        75.82 o                         
  27   3   0        716.93        927.16        48.82 o                         
  29   3   0        140.43        200.19        37.21 o                         
  31   3   0         34.59         52.15        20.74 o                         
   0   4   0      41695.08      36378.67      5553.63 o                         
   2   4   0        223.02        361.27        34.33 o                         
   4   4   0       1227.37       1127.50        48.64 o                         
   6   4   0        863.68        972.80        29.82 o                         
   8   4   0       5047.78       4526.98        88.75 o                         
  10   4   0         18.06         52.70        21.98 o                         
  12   4   0       1600.20       1841.20        77.16 o                         
  14   4   0        384.94        209.58        59.45 o                         
  16   4   0         41.71         23.15        58.18 o                         
  18   4   0        376.59        434.44        42.24 o                         
  20   4   0         14.23        -26.05        32.06 o                         
  22   4   0       2262.43       2713.32        68.71 o                         
  24   4   0       1047.92        915.97        48.79 o                         
  26   4   0         16.74        -34.80        45.59 o                         
  28   4   0        103.21         93.75        21.17 o                         
  30   4   0        193.80        267.49        18.57 o                         
   1   5   0      29877.25      33746.39       690.26 o                         
   3   5   0       5086.49       5800.65        86.68 o                         
   5   5   0      14447.14      17122.64       534.37 o                         
   7   5   0       4745.85       4870.22       136.55 o                         
   9   5   0       1689.62       1518.66        69.66 o                         
  11   5   0       3848.71       4119.36       232.18 o                         
  13   5   0        770.21        894.76        67.56 o                         
  15   5   0        665.79        828.52       317.50 o                         
  17   5   0      10218.57       7914.76       102.71 o                         
  19   5   0        603.46        626.38       105.55 o                         
  21   5   0        117.79         40.86        60.21 o                         
  23   5   0       3192.46       3417.96        89.57 o                         
  25   5   0        623.67        737.05        46.61 o                         
  27   5   0        603.62        569.57        31.82 o                         
  29   5   0        337.95        387.30        19.81 o                         
   0   6   0       9191.01      10301.47       748.04 o                         
   2   6   0      18759.40      22006.21      1287.28 o                         
   4   6   0       4668.84       5645.91       173.58 o                         
   6   6   0         63.87         77.67        35.82 o                         
   8   6   0       3722.11       3520.53       208.84 o                         
  10   6   0         81.25        134.44        80.53 o                         
  12   6   0         36.34        102.39        48.76 o                         
  14   6   0       4303.04       4121.65       852.40 o                         
  16   6   0        711.62        193.45        99.51 o                         
  18   6   0        508.60        602.87        55.14 o                         
  20   6   0       3319.28       4299.83       203.58 o                         
  22   6   0       1062.81       1340.35        62.09 o                         
  24   6   0        866.92       1011.90        42.98 o                         
  26   6   0       1416.30       1439.35        31.98 o                         
  28   6   0         24.96         36.42        13.41 o                         
   1   7   0       5335.44       9795.61       946.40 o                         
   3   7   0        299.96        391.01        65.66 o                         
   5   7   0          8.17         23.34        38.85 o                         
   7   7   0         31.37         19.15        59.55 o                         
   9   7   0       1316.83       1012.57        99.31 o                         
  11   7   0       1571.94       1627.31       322.34 o                         
  13   7   0        274.07        149.26        43.54 o                         
  15   7   0       1570.87       1601.92       116.56 o                         
  17   7   0         92.38        -37.94        62.44 o                         
  19   7   0        447.93        498.46        47.38 o                         
  21   7   0        384.22        359.56       101.13 o                         
  23   7   0        920.00        965.40        51.74 o                         
  25   7   0         40.33        -23.63        23.63 o                         
  27   7   0         21.89         -3.22        16.64 o                         
   0   8   0       4514.03       4861.47       559.36 o                         
   2   8   0       3579.78       4379.02      1063.38 o                         
   4   8   0        430.58        519.57        66.29 o                         
   6   8   0        173.88        224.30       115.64 o                         
   8   8   0        120.59        195.89        30.18 o                         
  10   8   0       1361.67       1478.14        97.67 o                         
  12   8   0       1238.59       1321.66       208.23 o                         
  14   8   0        283.40        358.95        63.61 o                         
  16   8   0        721.25        617.31       132.36 o                         
  18   8   0        551.10        484.10       133.56 o                         
  20   8   0        410.43        -39.33        93.69 o                         
  22   8   0         67.99        -64.53        64.53 o                         
  24   8   0        563.78        482.83        28.73 o                         
  26   8   0        271.29        262.03        16.21 o                         
   1   9   0       6205.32       6222.75       184.75 o                         
   3   9   0         98.23        135.47        29.07 o                         
   5   9   0       1100.50       1172.78        36.67 o                         
   7   9   0        331.80        330.32        34.24 o                         
   9   9   0         38.32         38.78        27.37 o                         
  11   9   0        989.65        642.70        48.53 o                         
  13   9   0         33.33        415.99        49.70 o                         
  17   9   0        944.25        391.94        51.79 o                         
  19   9   0        290.22        358.89       278.81 o                         
  21   9   0        836.82        599.66        44.98 o                         
  23   9   0        907.63       1043.68        68.00 o                         
   0  10   0        278.72        262.57        49.15 o                         
   2  10   0        338.25        310.11        34.71 o                         
   4  10   0        284.79        272.32        35.95 o                         
   6  10   0        819.48        810.12        35.11 o                         
   8  10   0        487.89        431.89        33.67 o                         
  10  10   0       1064.96        928.25        43.35 o                         
  12  10   0       1240.27        801.36        68.30 o                         
  14  10   0        180.06         91.14        74.21 o                         
  16  10   0        904.97        437.20       163.68 o                         
  18  10   0         60.44        337.28        81.62 o                         
  20  10   0        632.56       1167.11       459.83 o                         
  22  10   0          5.00         40.05        21.23 o                         
   1  11   0       2772.57       2726.48        59.39 o                         
   3  11   0       2482.08       2654.83        53.56 o                         
   5  11   0        211.97        188.42        39.32 o                         
   7  11   0        311.40        267.92        36.13 o                         
   9  11   0       1049.50        881.49        43.90 o                         
  11  11   0         91.77        449.18        77.28 o                         
  13  11   0        142.43         83.57        69.39 o                         
  15  11   0        760.97        483.04        45.96 o                         
  17  11   0        262.84        427.76        41.95 o                         
  19  11   0        692.43        703.82        32.22 o                         
   0  12   0        199.74        241.09        52.35 o                         
   2  12   0        381.25        513.10        32.90 o                         
   4  12   0        859.37        869.54        36.17 o                         
   6  12   0        484.21        415.11        44.05 o                         
   8  12   0         72.27        599.65       405.02 o                         
  10  12   0        377.11        673.90        98.14 o                         
  12  12   0         53.16        -19.07        48.61 o                         
  14  12   0         11.49         -3.67        43.29 o                         
  16  12   0         33.32        334.82        30.55 o                         
   1  13   0         22.13         55.29        22.41 o                         
   3  13   0          8.20         14.41        25.99 o                         
   5  13   0         90.61         56.01        69.53 o                         
   7  13   0         15.85        119.71        54.20 o                         
   0  14   0        105.82        221.90        42.89 o                         
   2  14   0         83.79        145.36        31.02 o                         
 -31   1   1        244.17        278.50        29.99 o                         
 -29   1   1         67.26         91.70        38.81 o                         
 -27   1   1        317.48        328.55        47.60 o                         
 -25   1   1         77.58        115.59        43.79 o                         
 -23   1   1        652.93        672.39        44.27 o                         
 -21   1   1        376.32        427.68        31.16 o                         
 -19   1   1       9018.31       8689.84       117.90 o                         
 -17   1   1      11159.67      11195.07       172.88 o                         
 -15   1   1       2975.19       3224.20       170.81 o                         
 -13   1   1      12572.98      12958.69       139.97 o                         
 -11   1   1       5792.84       6296.41       876.55 o                         
  -9   1   1       1071.76       1075.16       131.96 o                         
  -7   1   1      14131.57      13244.12       212.41 o                         
  -5   1   1      24300.70      23543.41       695.21 o                         
  -3   1   1      37838.39      36484.00       705.27 o                         
  -1   1   1      64235.96      56317.97      3561.77 o                         
   1   1   1        264.62        344.49        15.78 o                         
   3   1   1       3118.43       3503.53        34.04 o                         
   5   1   1      32242.27      30288.90       561.12 o                         
   7   1   1       5363.50       4670.82       248.59 o                         
   9   1   1      29472.54      25636.48      1334.23 o                         
  11   1   1      11057.84      11271.53       581.97 o                         
  13   1   1        197.77        230.18        30.17 o                         
  15   1   1        138.38        189.84        32.52 o                         
  17   1   1       1519.54       1841.21        62.85 o                         
  19   1   1         63.75         82.53        51.35 o                         
  21   1   1       4070.42       4553.92        43.54 o                         
  23   1   1       1144.19       1282.96        31.06 o                         
  25   1   1        112.35        188.95        25.91 o                         
  27   1   1       2510.63       2951.08        43.02 o                         
  29   1   1       2203.20       2742.43        48.31 o                         
  31   1   1        544.21        628.67        26.15 o                         
 -30   2   1        504.34        617.24        25.45 o                         
 -28   2   1        765.20        834.61        47.37 o                         
 -26   2   1         85.86         77.06        45.30 o                         
 -24   2   1       1268.69       1252.56        68.27 o                         
 -22   2   1        800.81        815.36        46.88 o                         
 -20   2   1        208.11        239.58        45.28 o                         
 -18   2   1       3710.00       3173.61       204.47 o                         
 -16   2   1      26299.06      22231.29       534.21 o                         
 -14   2   1       5126.47       4705.42       268.74 o                         
 -12   2   1        521.94        319.71        47.73 o                         
 -10   2   1        882.18        707.77        86.29 o                         
  -8   2   1      14618.15      14956.34       143.53 o                         
  -6   2   1       3524.48       4095.20        52.45 o                         
  -4   2   1      40571.96      47288.37       740.41 o                         
  -2   2   1       2611.59       3729.26        80.94 o                         
   0   2   1        147.09        280.94        17.65 o                         
   2   2   1      16708.23      17251.33       382.69 o                         
   4   2   1       5027.42       5858.21        55.92 o                         
   6   2   1      33174.89      33102.98      1084.81 o                         
   8   2   1      18300.54      16400.61       405.81 o                         
  10   2   1         64.25        106.63        25.09 o                         
  12   2   1       5960.36       5366.16       571.99 o                         
  14   2   1        374.34        471.21        41.42 o                         
  16   2   1       2805.22       2796.48       104.58 o                         
  18   2   1       1183.65       1134.47        58.82 o                         
  20   2   1        966.74       1126.32        39.25 o                         
  22   2   1         31.89         44.21        24.66 o                         
  24   2   1       4987.75       5835.15        49.50 o                         
  26   2   1        145.93        177.96        31.95 o                         
  28   2   1        861.44       1014.64        31.50 o                         
  30   2   1       1812.20       2150.41        38.89 o                         
 -31   3   1         17.57         56.60        21.27 o                         
 -29   3   1          4.19         15.63        36.96 o                         
 -27   3   1        189.50        144.34        45.63 o                         
 -25   3   1        169.42        104.96        48.57 o                         
 -23   3   1         71.05         45.59        41.41 o                         
 -21   3   1        899.42        917.99        38.32 o                         
 -19   3   1        123.70        136.57        30.69 o                         
 -17   3   1        172.76        224.84        42.05 o                         
 -15   3   1       1257.01        820.87       182.22 o                         
 -13   3   1       3036.75       1813.56        85.94 o                         
 -11   3   1       4820.19       4156.76       164.32 o                         
  -9   3   1       5305.98       5220.84        75.25 o                         
  -7   3   1       9866.44       8918.12       410.77 o                         
  -5   3   1       3509.30       3453.15       127.04 o                         
  -3   3   1       3633.24       4096.63       303.27 o                         
  -1   3   1         13.82         12.08        14.38 o                         
   1   3   1       4494.21       4626.98        53.78 o                         
   3   3   1       1513.04       1444.47        30.01 o                         
   5   3   1          0.54         64.32        10.74 o                         
   7   3   1       7301.21       7511.34       352.04 o                         
   9   3   1       2379.98       2634.90       152.95 o                         
  11   3   1         22.16        -21.41        37.68 o                         
  13   3   1       4717.77       4790.90       524.59 o                         
  15   3   1          8.46        -48.30        61.32 o                         
  17   3   1         10.78          4.59        47.85 o                         
  19   3   1       1080.78       1177.21        46.03 o                         
  21   3   1        210.49        238.92        29.75 o                         
  23   3   1         97.32         69.69        31.06 o                         
  25   3   1        147.32        146.61        34.10 o                         
  27   3   1         27.45         15.36        22.00 o                         
  29   3   1        507.54        484.15        30.13 o                         
  31   3   1         42.01         50.28        28.08 o                         
 -30   4   1        110.04        159.28        17.22 o                         
 -28   4   1         31.98         58.00        33.87 o                         
 -26   4   1        194.03        232.34        49.12 o                         
 -24   4   1         91.89         57.99        44.47 o                         
 -22   4   1        213.82        247.82        35.92 o                         
 -20   4   1       3586.87       4219.20       162.27 o                         
 -18   4   1       8737.41       9491.24        94.80 o                         
 -16   4   1       5374.68       3229.83       201.68 o                         
 -14   4   1      12217.94       8838.38       234.24 o                         
 -12   4   1       1931.42       1792.94        93.33 o                         
 -10   4   1        141.15        298.01        27.38 o                         
  -8   4   1        209.01        207.09        30.98 o                         
  -6   4   1        283.63        319.25        20.48 o                         
  -4   4   1       2383.07       2505.44        60.22 o                         
  -2   4   1       7380.95       8544.41       201.35 o                         
   0   4   1       2066.88       1944.62        50.89 o                         
   2   4   1       3629.92       4224.28       128.17 o                         
   4   4   1      46163.55      46499.79      1242.32 o                         
   6   4   1       9778.80      10552.82       233.92 o                         
   8   4   1       1539.28       1307.47        68.85 o                         
  10   4   1      16005.88      14733.32       333.41 o                         
  12   4   1        300.59        457.11        46.36 o                         
  14   4   1        820.25        707.65       223.26 o                         
  16   4   1       2377.09       2055.48       510.78 o                         
  18   4   1       2028.71       2262.01        62.09 o                         
  20   4   1        108.78        117.91        42.99 o                         
  22   4   1       2053.67       2618.70        65.66 o                         
  24   4   1       1022.07       1165.66        43.36 o                         
  26   4   1       1784.57       2201.89        53.43 o                         
  28   4   1       1275.77       1418.25        28.43 o                         
  30   4   1        318.21        327.25        17.35 o                         
 -29   5   1         20.44         19.31        15.74 o                         
 -27   5   1         32.02         23.30        60.01 o                         
 -25   5   1         17.96         44.32        38.65 o                         
 -23   5   1        229.38        196.95        43.39 o                         
 -21   5   1        288.24        341.03        76.06 o                         
 -19   5   1       1806.92       1752.75       103.51 o                         
 -17   5   1       4975.50       4892.75       501.19 o                         
 -15   5   1       5622.97       5012.35       909.98 o                         
 -13   5   1       4230.94       4034.25       161.29 o                         
 -11   5   1        813.85        942.35        51.32 o                         
  -9   5   1        143.29        115.00        31.29 o                         
  -7   5   1       2514.46       2402.30        64.68 o                         
  -5   5   1        276.20        415.05        32.86 o                         
  -3   5   1       1523.89       1735.79       301.16 o                         
  -1   5   1       2181.21       2868.05       128.00 o                         
   1   5   1       4648.67       5050.50       245.23 o                         
   3   5   1      10050.89      11992.48       157.23 o                         
   5   5   1      11837.21      12564.73       196.17 o                         
   7   5   1       1821.05       2156.06        56.44 o                         
   9   5   1      10516.81      10402.47       177.15 o                         
  11   5   1       3238.70       3498.91        83.38 o                         
  13   5   1         27.85         21.81        55.49 o                         
  15   5   1         16.84         -9.51        94.18 o                         
  17   5   1       1102.08       1006.22       255.38 o                         
  19   5   1         23.33         36.15        53.59 o                         
  21   5   1        650.54        794.54        77.01 o                         
  23   5   1        618.01        798.02        50.98 o                         
  25   5   1        957.19        988.66        40.82 o                         
  27   5   1        308.11        396.31        19.61 o                         
  29   5   1        258.12        226.95        13.70 o                         
 -28   6   1        148.54        185.44        16.63 o                         
 -26   6   1          6.62        -24.14        35.41 o                         
 -24   6   1         66.49        106.79        35.18 o                         
 -22   6   1         18.81         -1.49        49.18 o                         
 -20   6   1        628.72        444.11       206.74 o                         
 -18   6   1       1646.88       1311.10        66.65 o                         
 -16   6   1         91.61         44.26        31.91 o                         
 -14   6   1         49.33         70.33        68.84 o                         
 -12   6   1       1299.50       1336.95        79.65 o                         
 -10   6   1         58.98        134.26        97.12 o                         
  -8   6   1        751.84        688.49        45.96 o                         
  -6   6   1       2663.88       3053.02       236.14 o                         
  -4   6   1         20.48         80.42        42.52 o                         
  -2   6   1       2131.65       2595.33       228.84 o                         
   0   6   1        633.14        810.21        91.48 o                         
   2   6   1       1356.21       1697.67        94.07 o                         
   4   6   1       2606.50       3407.76        72.32 o                         
   6   6   1        353.28        642.03        44.59 o                         
   8   6   1        516.70        672.91        89.98 o                         
  10   6   1        467.51        740.90       181.15 o                         
  12   6   1        817.04        805.85       116.87 o                         
  14   6   1       2579.20       2593.33        71.23 o                         
  16   6   1       1371.77        733.20        52.32 o                         
  18   6   1        536.05        545.32        55.51 o                         
  20   6   1         56.94        458.01       110.68 o                         
  22   6   1        431.21        382.80        90.46 o                         
  24   6   1        101.84        209.03        31.92 o                         
  26   6   1        401.39        352.39        18.92 o                         
  28   6   1          7.41         14.79        10.84 o                         
 -27   7   1        232.50        205.85        21.63 o                         
 -25   7   1        106.13         53.61        33.81 o                         
 -23   7   1         39.80        -16.08        36.96 o                         
 -21   7   1       1119.45        964.53        66.98 o                         
 -19   7   1        619.67        752.01        47.65 o                         
 -17   7   1       5149.59       2469.91       431.44 o                         
 -15   7   1       6164.82       5162.96        96.18 o                         
 -13   7   1        141.10         81.13        58.09 o                         
 -11   7   1       3411.68       3553.03       123.73 o                         
  -9   7   1       1093.84       1095.76        92.69 o                         
  -7   7   1       2779.42       3239.18       294.42 o                         
  -5   7   1       1421.31       1924.56       244.85 o                         
  -3   7   1       1130.35       1468.39       141.24 o                         
  -1   7   1        158.36        157.76        64.10 o                         
   1   7   1       6908.15       7471.81       529.05 o                         
   3   7   1       2198.82       2516.80       285.33 o                         
   5   7   1       4960.34       5650.23       101.63 o                         
   7   7   1      11922.74      13730.29       233.85 o                         
   9   7   1        440.04        564.77        63.41 o                         
  11   7   1       1891.49       1537.37       252.29 o                         
  13   7   1       4353.68       4177.26       183.29 o                         
  15   7   1        110.32         36.21        76.81 o                         
  17   7   1         57.99        -44.08        44.08 o                         
  19   7   1        121.46        406.37        38.69 o                         
  21   7   1        114.13         27.31        56.08 o                         
  23   7   1       1047.37       1127.95        36.38 o                         
  25   7   1        961.93       1109.93        24.57 o                         
  27   7   1        226.79        231.98        12.98 o                         
 -26   8   1        124.75        122.79        19.31 o                         
 -24   8   1        238.86        272.87        66.39 o                         
 -22   8   1          4.00        -66.35        66.35 o                         
 -20   8   1        299.95        203.25       202.55 o                         
 -18   8   1       1292.42         96.14       121.93 o                         
 -16   8   1        409.51        454.68        49.07 o                         
 -14   8   1       1676.76       1805.05        43.27 o                         
 -12   8   1        336.96        301.64        93.55 o                         
 -10   8   1        357.79        369.79        33.31 o                         
  -8   8   1        170.17        246.63        20.99 o                         
  -6   8   1       2199.49       3012.20       406.32 o                         
  -4   8   1       1520.79       2205.79       539.69 o                         
  -2   8   1       1154.96       1282.87        77.04 o                         
   0   8   1        577.06        610.58        80.81 o                         
   2   8   1         47.17         55.53        56.57 o                         
   4   8   1       4206.12       5051.69       365.94 o                         
   6   8   1       1820.23       2363.48        96.91 o                         
   8   8   1        643.86        632.61        30.14 o                         
  10   8   1       3017.30       3368.07       186.08 o                         
  12   8   1        932.14       1268.77       117.73 o                         
  14   8   1       1389.32       1436.96        51.18 o                         
  16   8   1         12.33        -23.42        41.81 o                         
  18   8   1        476.17        462.92       129.07 o                         
  20   8   1         34.05        -61.43        61.43 o                         
  22   8   1        353.36        327.04        38.48 o                         
  24   8   1         40.89        -21.28        23.58 o                         
  26   8   1        333.21        345.39        27.55 o                         
 -23   9   1         12.30         -3.80        56.12 o                         
 -19   9   1        775.39        345.13        83.38 o                         
 -17   9   1        206.35        183.94        57.51 o                         
 -15   9   1         25.00          3.56        33.28 o                         
 -13   9   1        241.31        579.21       250.55 o                         
 -11   9   1         41.50         62.27        38.16 o                         
  -9   9   1        151.49        102.08        34.09 o                         
  -7   9   1        752.31        750.20        35.21 o                         
  -5   9   1         36.90         39.93        27.24 o                         
  -3   9   1       2079.89       2208.64        44.77 o                         
  -1   9   1       2883.63       2762.71        83.49 o                         
   1   9   1         49.82         64.64        21.03 o                         
   3   9   1        366.05        476.80        51.87 o                         
   5   9   1        882.69        798.52        35.41 o                         
   7   9   1         30.64         53.63        38.55 o                         
   9   9   1         66.30         84.14        41.48 o                         
  11   9   1        178.67        570.60       389.19 o                         
  13   9   1        575.61        820.29       240.08 o                         
  15   9   1        964.42        537.84       172.17 o                         
  17   9   1        240.68        225.43        69.69 o                         
  21   9   1        285.35        131.31        36.70 o                         
  23   9   1         80.66        163.77        22.74 o                         
 -22  10   1        390.30        500.12        24.03 o                         
 -20  10   1        503.73       1062.73       476.01 o                         
 -18  10   1       1337.33       1310.47       318.67 o                         
 -16  10   1        845.36        210.33        53.09 o                         
 -14  10   1        702.78        721.45        70.04 o                         
 -12  10   1       2107.62       1594.42        70.60 o                         
 -10  10   1       1144.45       1025.87        46.30 o                         
  -8  10   1        138.53         35.86        34.21 o                         
  -6  10   1        132.57         92.83        30.08 o                         
  -4  10   1         51.07         90.67        31.34 o                         
  -2  10   1       1337.60       1420.94        37.53 o                         
   0  10   1       1305.25       1199.35        33.54 o                         
   2  10   1       1715.65       1799.05        44.37 o                         
   4  10   1       1809.47       2075.06        76.89 o                         
   6  10   1       1312.90       1582.41        45.52 o                         
   8  10   1       2518.36       2635.34        65.78 o                         
  10  10   1       1573.63       1374.51        58.90 o                         
  12  10   1        695.68        397.29        91.45 o                         
  14  10   1        416.87        -62.81        62.81 o                         
  16  10   1         35.53        -49.57        49.57 o                         
  20  10   1        204.10        161.10        73.08 o                         
  22  10   1         72.10         82.41        16.31 o                         
 -19  11   1         79.37         37.81        34.08 o                         
 -17  11   1        383.29        753.11       184.81 o                         
 -15  11   1        867.81        268.24        86.46 o                         
 -13  11   1         25.52         47.67        93.74 o                         
  -9  11   1         13.03        -45.26        45.26 o                         
  -7  11   1         81.33          9.31        56.50 o                         
  -5  11   1          0.08         34.30        29.51 o                         
  -3  11   1        307.70        369.61        40.54 o                         
  -1  11   1        372.44        372.98        36.22 o                         
   1  11   1        884.70        974.30        60.48 o                         
   3  11   1       1437.51       1492.27        74.40 o                         
   5  11   1        762.36        795.00        40.40 o                         
   7  11   1       1010.36       1000.84        50.98 o                         
   9  11   1        139.87        -33.95        84.69 o                         
  11  11   1         13.56        141.50       122.69 o                         
  15  11   1        288.26        372.24        42.81 o                         
  17  11   1         10.95        359.88        41.95 o                         
  19  11   1         18.52        -33.56        33.56 o                         
 -16  12   1        169.14        -29.09        29.09 o                         
 -14  12   1         26.39        -33.93        41.78 o                         
 -12  12   1        147.61        -27.91        42.17 o                         
 -10  12   1        862.97       1111.21        50.93 o                         
  -8  12   1         65.69        413.59       313.76 o                         
  -6  12   1        122.43         74.86        32.32 o                         
  -4  12   1        777.71        868.72        34.84 o                         
  -2  12   1        325.16        414.90        24.57 o                         
   0  12   1        768.94        768.99        39.13 o                         
   2  12   1        504.82        561.93        31.41 o                         
   4  12   1         35.38         17.07        29.31 o                         
   6  12   1        194.84        130.17        42.65 o                         
   8  12   1        201.68        328.66        50.31 o                         
  10  12   1         38.03        169.04        53.23 o                         
  12  12   1        799.95        356.96        39.32 o                         
  14  12   1        353.04        462.61       256.81 o                         
  -9  13   1         26.42          7.80        45.09 o                         
  -7  13   1        205.62        115.94        23.62 o                         
  -5  13   1         17.24        -18.53        26.47 o                         
  -3  13   1         36.94         31.73        25.06 o                         
  -1  13   1         41.61         72.74        21.68 o                         
   1  13   1         97.73        104.60        21.74 o                         
   3  13   1       1088.26       1355.16        36.15 o                         
   5  13   1        953.40       1039.97        42.06 o                         
   7  13   1         84.76          6.53        35.79 o                         
   9  13   1        136.13        -18.80        31.70 o                         
  11  13   1         82.54        259.22        36.01 o                         
 -30   0   2        963.88       1040.88        51.91 o                         
 -28   0   2         40.61         81.64        32.87 o                         
 -26   0   2        817.91        915.71        65.22 o                         
 -24   0   2        286.51        474.61        61.97 o                         
 -22   0   2        105.36        181.17        40.54 o                         
 -20   0   2       8937.40       8624.20        77.53 o                         
 -18   0   2        411.02        504.61        87.07 o                         
 -16   0   2       1580.55       1666.25       106.48 o                         
 -14   0   2      23350.30      22514.25       318.70 o                         
 -12   0   2       7681.47       8695.22       200.26 o                         
 -10   0   2      20678.59      20111.70      3027.28 o                         
  -8   0   2      16128.79      20465.88       331.46 o                         
  -6   0   2       4193.90       3884.16      1379.16 o                         
  -4   0   2     124466.34     126802.24     17666.36 o                         
  -2   0   2       2959.83       3333.09        67.21 o                         
   0   0   2       3112.05       3146.26        74.52 o                         
   2   0   2      37460.67      34498.71       365.21 o                         
   4   0   2        151.39        230.68        35.85 o                         
   6   0   2      18958.68      18693.84       498.37 o                         
   8   0   2      42372.34      38365.66       312.38 o                         
  10   0   2      28827.53      26456.77       456.63 o                         
  12   0   2      14583.71      13686.56      1417.41 o                         
  14   0   2      13563.14      12323.18      1028.51 o                         
  16   0   2        114.32        165.01        72.71 o                         
  18   0   2       2823.88       2878.49       129.14 o                         
  20   0   2       8041.03       8820.67       416.23 o                         
  22   0   2       1261.47       1563.49        90.10 o                         
  24   0   2         60.10        102.37        35.70 o                         
  26   0   2       4181.34       4887.60       118.93 o                         
  28   0   2        448.01        502.45        32.44 o                         
  30   0   2        580.13        768.51        37.47 o                         
 -31   1   2        114.71        121.85        25.88 o                         
 -29   1   2        847.21        982.63        31.08 o                         
 -27   1   2         12.94         44.47        41.64 o                         
 -25   1   2        449.96        547.28        34.02 o                         
 -23   1   2        108.28        130.28        31.10 o                         
 -21   1   2       1012.50       1027.99        35.70 o                         
 -19   1   2         10.17         35.37        19.73 o                         
 -17   1   2       3001.30       3092.94       244.30 o                         
 -15   1   2        977.93       1181.55        69.04 o                         
 -13   1   2       4652.32       5272.47       671.28 o                         
 -11   1   2       6941.43       7464.32      1572.96 o                         
  -9   1   2       1330.23        922.77        37.20 o                         
  -7   1   2      11468.37      11038.08       456.98 o                         
  -5   1   2      24979.19      24651.45       268.61 o                         
  -3   1   2      17682.01      19341.67       333.08 o                         
  -1   1   2      20803.23      23412.34       401.23 o                         
   1   1   2         37.73        102.70        19.68 o                         
   3   1   2      34091.38      35402.82       200.44 o                         
   5   1   2      16845.71      15745.58        99.71 o                         
   7   1   2      12732.30      12611.13       298.73 o                         
   9   1   2        574.13        585.35        64.49 o                         
  11   1   2      20826.78      18366.80      1197.87 o                         
  13   1   2       2011.91       1809.87        65.72 o                         
  15   1   2        747.95        946.46        45.01 o                         
  17   1   2       2340.87       2705.27        92.08 o                         
  19   1   2        915.56        909.54        38.72 o                         
  21   1   2        609.76        670.83        23.64 o                         
  23   1   2         23.27         75.86        21.05 o                         
  25   1   2        556.48        628.27        28.50 o                         
  27   1   2        218.29        250.09        23.55 o                         
  29   1   2        495.61        606.25        24.21 o                         
  31   1   2          5.19         24.60        26.83 o                         
 -30   2   2        323.40        400.10        23.14 o                         
 -28   2   2         54.52         66.53        38.71 o                         
 -26   2   2        188.53        168.91        44.42 o                         
 -24   2   2         49.99         89.43        35.46 o                         
 -22   2   2         26.63         64.43        26.77 o                         
 -20   2   2         18.12         82.38        20.47 o                         
 -18   2   2        667.35        621.14        78.27 o                         
 -16   2   2         57.39         78.82        61.30 o                         
 -14   2   2       2367.58       2252.72       410.41 o                         
 -12   2   2      18068.73      12328.69      1185.09 o                         
 -10   2   2        365.18        329.25        32.94 o                         
  -8   2   2        162.27        159.59        20.03 o                         
  -6   2   2       6115.54       5963.85       139.29 o                         
  -4   2   2        415.11        528.75        27.22 o                         
  -2   2   2         95.57        164.26        18.34 o                         
   0   2   2       9429.25      10589.56       119.45 o                         
   2   2   2      14236.61      15819.77       199.84 o                         
   4   2   2         52.61         81.23        18.30 o                         
   6   2   2        866.04        799.58        40.30 o                         
   8   2   2       2917.22       2843.65       190.48 o                         
  10   2   2      16792.01      16502.22       532.24 o                         
  12   2   2       9684.86       9689.44      1092.51 o                         
  14   2   2        298.41        322.18        66.84 o                         
  16   2   2        126.17        119.93        47.97 o                         
  18   2   2        716.22        908.58        55.12 o                         
  20   2   2         39.00         36.51        25.42 o                         
  22   2   2        744.11        703.59        28.34 o                         
  24   2   2        146.02        193.33        23.25 o                         
  26   2   2        226.70        266.57        21.32 o                         
  28   2   2        852.45       1031.05        29.01 o                         
  30   2   2         44.19         62.05        16.42 o                         
 -29   3   2       1144.85       1225.59        37.66 o                         
 -27   3   2        123.61        181.42        41.83 o                         
 -25   3   2        595.64        552.34        28.39 o                         
 -23   3   2        268.42        377.82        30.90 o                         
 -21   3   2        227.39        231.66        42.18 o                         
 -19   3   2        224.01        256.75        28.16 o                         
 -17   3   2       2958.78       2317.84        76.31 o                         
 -15   3   2       1903.41       1627.64       145.57 o                         
 -13   3   2       5851.66       3678.52       448.12 o                         
 -11   3   2        348.70        217.56       100.49 o                         
  -9   3   2        209.89        240.07        40.60 o                         
  -7   3   2      22492.38      20421.83       173.68 o                         
  -5   3   2      10000.11      11766.64       204.31 o                         
  -3   3   2       4346.99       4693.66       274.25 o                         
  -1   3   2       6523.91       6963.47       103.56 o                         
   1   3   2       1506.63       1779.60        40.86 o                         
   3   3   2       5057.95       5222.23       218.31 o                         
   5   3   2       3466.58       3536.80        65.88 o                         
   7   3   2       2348.23       2183.81        82.33 o                         
   9   3   2       5472.62       4361.40       209.25 o                         
  11   3   2       9381.91       6241.08       378.53 o                         
  13   3   2       2756.96       2120.67       101.42 o                         
  15   3   2       3235.42       3516.87       371.99 o                         
  17   3   2        165.27        207.37        48.24 o                         
  19   3   2        260.08        339.25        32.90 o                         
  21   3   2         65.03         17.68        28.68 o                         
  23   3   2        142.46         92.46        24.07 o                         
  25   3   2         28.33         38.60        25.20 o                         
  27   3   2        830.48       1128.12        30.45 o                         
  29   3   2        328.38        430.50        17.63 o                         
 -30   4   2        222.52        287.45        17.45 o                         
 -28   4   2          2.54         37.16        30.76 o                         
 -26   4   2        150.62        141.71        29.57 o                         
 -24   4   2        420.35        493.81        29.71 o                         
 -22   4   2        630.13        663.75        33.63 o                         
 -20   4   2        464.62        441.69        33.98 o                         
 -18   4   2          0.24         -2.41        46.28 o                         
 -16   4   2        153.29        135.47        47.07 o                         
 -14   4   2       2866.02       2111.19       133.57 o                         
 -12   4   2         22.59         -2.32        47.92 o                         
 -10   4   2       2338.50       2279.08        80.22 o                         
  -8   4   2      12019.11      11004.93       138.55 o                         
  -6   4   2        458.10        366.30        40.98 o                         
  -4   4   2         29.27         33.29        40.58 o                         
  -2   4   2       1837.66       1917.12       203.14 o                         
   0   4   2       1452.82       1605.80        54.59 o                         
   2   4   2       1888.49       1926.70        70.80 o                         
   4   4   2        506.65        486.98        32.30 o                         
   6   4   2         13.12        -15.66        29.26 o                         
   8   4   2       6204.63       7062.85       116.30 o                         
  10   4   2       1429.64       1413.61       180.50 o                         
  12   4   2        251.95        136.82        65.90 o                         
  14   4   2       7028.13       6323.46       673.58 o                         
  16   4   2        178.61         54.92        77.25 o                         
  18   4   2        337.22        230.57        36.02 o                         
  20   4   2        868.96        856.29        50.84 o                         
  22   4   2        411.10        421.62        60.88 o                         
  24   4   2          1.93        -24.65        27.79 o                         
  26   4   2         30.45         31.64        21.90 o                         
  28   4   2        183.96        154.31        15.10 o                         
  30   4   2        478.90        487.57        31.01 o                         
 -29   5   2        121.36        142.17        33.00 o                         
 -27   5   2        234.75        295.32        25.64 o                         
 -25   5   2         58.37         84.43        44.01 o                         
 -23   5   2         21.10         90.83        41.20 o                         
 -21   5   2       2291.69       2010.81        57.25 o                         
 -19   5   2        919.23        716.03       126.11 o                         
 -17   5   2         45.67         34.19        35.00 o                         
 -15   5   2       6860.55       6627.74      1442.86 o                         
 -13   5   2       3003.75       2864.81        86.63 o                         
 -11   5   2        240.33        164.91        44.12 o                         
  -9   5   2       9691.20       9694.40       516.55 o                         
  -7   5   2       7407.46       7544.61       417.59 o                         
  -5   5   2       3683.10       3770.24       428.02 o                         
  -3   5   2       9286.91       9780.12      1420.67 o                         
  -1   5   2        832.68        756.10        66.05 o                         
   1   5   2       6521.51       8235.04       164.47 o                         
   3   5   2      17426.03      17635.88       252.23 o                         
   5   5   2       1629.68       2003.59        54.32 o                         
   7   5   2       3305.28       3715.16       101.89 o                         
   9   5   2      14981.20      14498.96       210.74 o                         
  11   5   2       3444.45       3341.17       524.55 o                         
  13   5   2      12714.56      10875.13       576.01 o                         
  15   5   2       2283.33       1910.49       318.79 o                         
  17   5   2        603.43        528.32        41.97 o                         
  19   5   2       1220.85       1378.15       111.60 o                         
  21   5   2        683.51       1378.17       275.82 o                         
  23   5   2        157.98        199.23        66.84 o                         
  25   5   2       1735.01       1920.02        65.65 o                         
  27   5   2        111.81        103.78        15.63 o                         
  29   5   2         20.39         30.92        16.73 o                         
 -28   6   2        376.20        441.36        27.35 o                         
 -26   6   2        133.14        204.07        35.42 o                         
 -24   6   2         85.28         74.25        37.50 o                         
 -22   6   2        136.95         62.36        38.47 o                         
 -20   6   2        121.12         28.87        57.59 o                         
 -18   6   2       2161.49       1418.41        60.09 o                         
 -16   6   2       1415.28       1095.38       134.34 o                         
 -14   6   2       2907.09       2649.51       216.31 o                         
 -12   6   2      15090.87      14956.31       311.39 o                         
 -10   6   2       4208.07       3820.63       130.14 o                         
  -8   6   2       5797.26       5961.65       164.11 o                         
  -6   6   2      13925.24      10747.42      1205.23 o                         
  -4   6   2        151.97        177.93        44.93 o                         
  -2   6   2        774.47        871.75        74.40 o                         
   0   6   2         73.52        104.93        63.29 o                         
   2   6   2        871.79       1092.99        49.21 o                         
   4   6   2        367.59        327.31        31.48 o                         
   6   6   2       6336.73       7498.28       215.72 o                         
   8   6   2       4823.07       5002.08       117.53 o                         
  10   6   2      14311.50      13594.75       939.34 o                         
  12   6   2      17177.92      13138.17      2067.87 o                         
  14   6   2       2301.65       1652.71       230.07 o                         
  16   6   2        892.63        618.04       118.21 o                         
  18   6   2        469.96        355.92        53.28 o                         
  20   6   2        277.65        551.63        49.36 o                         
  22   6   2         32.08         49.72        34.74 o                         
  24   6   2         25.60        -15.00        22.18 o                         
  26   6   2         41.73         33.25        15.42 o                         
  28   6   2        861.07        873.26        21.07 o                         
 -27   7   2        109.53        107.07        33.78 o                         
 -25   7   2          1.52        -22.91        31.78 o                         
 -23   7   2        272.62        408.91        68.83 o                         
 -21   7   2        173.21         42.52        60.52 o                         
 -19   7   2         54.86        233.19       147.25 o                         
 -17   7   2         23.36         35.07        29.34 o                         
 -15   7   2         13.99         51.65        31.69 o                         
 -13   7   2        116.68         60.17        33.71 o                         
 -11   7   2         51.54         14.41        33.32 o                         
  -9   7   2         13.17         74.08        75.02 o                         
  -7   7   2         46.18         36.79        51.82 o                         
  -5   7   2          9.08         13.16        60.95 o                         
  -3   7   2        907.92        964.07        79.67 o                         
  -1   7   2        297.97        337.78        61.64 o                         
   1   7   2       1659.88       1645.46        92.92 o                         
   3   7   2          7.41         16.97        30.05 o                         
   5   7   2        468.21        695.89        51.45 o                         
   7   7   2        873.49        934.68        74.37 o                         
   9   7   2        281.21        196.02        61.97 o                         
  11   7   2       1283.68       1220.21        30.35 o                         
  13   7   2        247.66        117.25        81.06 o                         
  15   7   2        493.70        471.43        43.87 o                         
  17   7   2         19.06         54.00       140.29 o                         
  19   7   2        105.24        206.59       176.27 o                         
  21   7   2         70.35        -23.75        35.87 o                         
  23   7   2        893.41        870.41        35.50 o                         
  25   7   2         10.98        -13.24        14.90 o                         
  27   7   2        192.69        224.74        26.89 o                         
 -24   8   2         46.45        -26.88        33.23 o                         
 -22   8   2        197.01        183.98        39.61 o                         
 -20   8   2         66.18        117.39        67.96 o                         
 -18   8   2        136.77        126.44        35.16 o                         
 -16   8   2        332.18        186.96        47.30 o                         
 -14   8   2        177.45        307.79        27.69 o                         
 -12   8   2        370.50        580.86       156.46 o                         
 -10   8   2         87.28        117.72        35.34 o                         
  -8   8   2        303.77        467.43        21.49 o                         
  -6   8   2       1906.75       2207.60       105.90 o                         
  -4   8   2       1796.96       1973.87        55.47 o                         
  -2   8   2        309.42        391.38        87.15 o                         
   0   8   2        352.34        400.56       126.63 o                         
   2   8   2         56.90         77.44        64.98 o                         
   4   8   2        352.63        407.91        78.56 o                         
   6   8   2        146.13        185.93        20.63 o                         
   8   8   2         91.84        111.94        21.65 o                         
  10   8   2       1398.15       1614.34        38.38 o                         
  12   8   2        878.31        603.91        69.93 o                         
  14   8   2        131.36        295.42        41.97 o                         
  16   8   2        190.38         82.21        46.85 o                         
  18   8   2         44.48        502.90        69.03 o                         
  20   8   2         67.40        -51.19        60.67 o                         
  22   8   2        188.29        327.95        52.56 o                         
  24   8   2         20.84         -4.92        14.68 o                         
 -23   9   2        253.64        479.75        36.66 o                         
 -21   9   2         13.74        -50.75        55.43 o                         
 -19   9   2         38.86         30.65        28.53 o                         
 -17   9   2         62.52         36.51        37.69 o                         
 -15   9   2       1683.27       1691.01       102.18 o                         
 -13   9   2       3889.01       3722.05       221.72 o                         
 -11   9   2       3647.72       4207.89       175.52 o                         
  -9   9   2       4172.63       4461.74        50.77 o                         
  -7   9   2        264.59        282.64        50.48 o                         
  -5   9   2        165.83        305.76        40.76 o                         
  -3   9   2        519.18        535.44        32.23 o                         
  -1   9   2        922.75       1091.88       165.56 o                         
   1   9   2        625.39        643.63        36.33 o                         
   3   9   2         60.47         94.04        27.78 o                         
   5   9   2         70.01        100.28        28.78 o                         
   7   9   2       3605.27       3910.32        80.08 o                         
   9   9   2       5487.96       5618.01        78.73 o                         
  11   9   2       2257.90       2201.15        54.15 o                         
  13   9   2       3826.85       4302.77       164.92 o                         
  15   9   2        798.03        434.95        67.23 o                         
  17   9   2         19.96         34.88       100.60 o                         
  19   9   2        243.36        474.63       162.20 o                         
  21   9   2        177.30        298.72        25.44 o                         
  23   9   2        389.35        430.21        35.73 o                         
 -20  10   2        392.56        671.68       174.69 o                         
 -18  10   2         27.08        280.81        53.42 o                         
 -16  10   2         11.58          6.21        39.91 o                         
 -14  10   2        368.64        283.56        36.01 o                         
 -12  10   2         37.37        372.88       203.08 o                         
 -10  10   2          0.99        509.97       293.61 o                         
  -8  10   2          3.92        -39.48        39.48 o                         
  -6  10   2         24.87          9.27        29.03 o                         
  -4  10   2       2147.66       2105.18        40.10 o                         
  -2  10   2       1369.38       1443.44       140.30 o                         
   0  10   2         80.94        104.75        36.46 o                         
   2  10   2        712.16        845.97        55.95 o                         
   4  10   2        315.94        394.26        34.46 o                         
   6  10   2        200.91        215.32        27.96 o                         
   8  10   2        391.10        335.89        45.66 o                         
  10  10   2        189.26         43.60        42.94 o                         
  12  10   2          8.07         15.04        65.32 o                         
  14  10   2        139.47        -54.16        67.71 o                         
  16  10   2         54.57        319.56        67.93 o                         
  18  10   2         92.43          8.31        27.60 o                         
  20  10   2        494.63        468.82        22.64 o                         
 -17  11   2        173.64         11.34        42.82 o                         
 -13  11   2       1175.69       1007.90        45.34 o                         
 -11  11   2       1475.80       1514.29       229.67 o                         
  -9  11   2        239.29        134.13        48.90 o                         
  -7  11   2        582.90        649.67        66.75 o                         
  -5  11   2        989.13       1079.06        34.51 o                         
  -3  11   2        708.29        720.94        30.21 o                         
  -1  11   2       2130.54       2128.42        55.53 o                         
   1  11   2       1039.62       1126.67       110.86 o                         
   3  11   2        107.55        234.27        29.76 o                         
   5  11   2        512.66        629.33        31.40 o                         
   7  11   2        559.82        740.38        87.67 o                         
   9  11   2        925.40        736.14        89.22 o                         
  11  11   2       2607.58       2112.30       358.92 o                         
  13  11   2        617.92        419.98        66.70 o                         
  15  11   2         69.42        413.31        49.17 o                         
  17  11   2        446.76        411.33        20.86 o                         
 -14  12   2        321.60        307.09       213.68 o                         
 -12  12   2        195.32         21.37        25.58 o                         
 -10  12   2        598.13        682.54        30.52 o                         
  -8  12   2        754.51        969.42       131.40 o                         
  -6  12   2        176.53         86.95        37.60 o                         
  -4  12   2         55.48         46.82        29.15 o                         
  -2  12   2        164.30        220.54        28.44 o                         
   0  12   2         58.34        144.91        22.94 o                         
   2  12   2         16.89         41.06        24.98 o                         
   4  12   2         20.52         24.49        37.64 o                         
   6  12   2         98.77         24.14        34.56 o                         
   8  12   2        425.12        285.14        35.86 o                         
  10  12   2        485.52        321.34        72.05 o                         
  12  12   2        295.76         51.06        30.55 o                         
  14  12   2        626.12        698.58       254.50 o                         
  -9  13   2        194.93         94.21        81.09 o                         
  -7  13   2          5.99        153.49        42.25 o                         
  -5  13   2        111.99        107.05        24.45 o                         
  -3  13   2        130.34        160.52        19.83 o                         
  -1  13   2        232.59        270.75        20.00 o                         
   1  13   2         74.68        135.93        25.43 o                         
   3  13   2         20.47         18.73        25.72 o                         
   5  13   2          9.64         11.93        28.79 o                         
   7  13   2         75.98         63.89        27.16 o                         
   9  13   2         15.87        254.99       197.89 o                         
 -29   1   3        360.79        447.11        20.11 o                         
 -27   1   3        872.73        983.35        28.30 o                         
 -25   1   3        299.52        316.06        32.02 o                         
 -23   1   3       2831.21       3006.13        49.40 o                         
 -21   1   3       2842.04       3081.71        81.42 o                         
 -19   1   3        710.76        747.13        24.92 o                         
 -17   1   3         45.64         80.31        49.58 o                         
 -15   1   3         70.03         69.83        48.60 o                         
 -13   1   3        368.03        440.94        76.15 o                         
 -11   1   3       3210.77       3797.56       434.04 o                         
  -9   1   3      11374.21      10044.61       119.66 o                         
  -7   1   3      17372.09      15151.77       609.64 o                         
  -5   1   3      29917.24      29274.62       480.68 o                         
  -3   1   3      14892.27      15427.40       264.22 o                         
  -1   1   3        714.77        686.06        16.70 o                         
   1   1   3       6969.10       7614.77        85.70 o                         
   3   1   3        575.99        688.72        21.06 o                         
   5   1   3       2470.25       2499.91        70.01 o                         
   7   1   3       2525.75       2290.05        81.09 o                         
   9   1   3       1831.92       2021.01       177.55 o                         
  11   1   3       3376.51       2680.17        77.42 o                         
  13   1   3       2631.71       2245.40        73.23 o                         
  15   1   3       3441.48       3243.11        74.50 o                         
  17   1   3      10817.13      11342.26       177.41 o                         
  19   1   3       2832.38       2981.05        45.69 o                         
  21   1   3        266.54        269.32        30.17 o                         
  23   1   3       2051.77       2185.04        48.59 o                         
  25   1   3       1124.36       1313.15        35.18 o                         
  27   1   3        330.35        402.13        36.00 o                         
  29   1   3         25.45         56.27        23.54 o                         
 -30   2   3       1017.59       1067.10        21.98 o                         
 -28   2   3        118.97        180.11        25.88 o                         
 -26   2   3        504.18        560.48        30.66 o                         
 -24   2   3       1239.14       1206.28        35.94 o                         
 -22   2   3         29.34         76.92        24.61 o                         
 -20   2   3         39.06         68.07        23.52 o                         
 -18   2   3        132.85        435.50       128.92 o                         
 -16   2   3        626.53        647.56       256.34 o                         
 -14   2   3        162.10        188.06        69.59 o                         
 -12   2   3        148.06        165.40        48.45 o                         
 -10   2   3        507.27        463.82        77.32 o                         
  -8   2   3      42823.36      39394.77       278.50 o                         
  -6   2   3      10323.58      10310.04       232.95 o                         
  -4   2   3       2417.84       2412.61        84.20 o                         
  -2   2   3      22436.45      22420.57       740.37 o                         
   0   2   3       1467.95       1600.59       153.13 o                         
   2   2   3        500.22        723.64        33.86 o                         
   4   2   3       2528.79       2935.33        38.22 o                         
   6   2   3       3675.42       3378.29        61.45 o                         
   8   2   3        146.35        276.91        37.32 o                         
  10   2   3       5696.99       5523.38       411.72 o                         
  12   2   3         53.75         83.38        44.26 o                         
  14   2   3       8030.45       5530.76       137.13 o                         
  16   2   3       9247.31       8436.86       498.13 o                         
  18   2   3        332.51        383.99        32.94 o                         
  20   2   3       1594.45       1590.00        40.67 o                         
  22   2   3        340.01        309.46        32.90 o                         
  24   2   3         11.54         30.05        30.95 o                         
  26   2   3        151.37        193.93        27.31 o                         
  28   2   3         50.22         90.60        28.10 o                         
  30   2   3        145.46        177.65        18.58 o                         
 -29   3   3          5.29         20.53        18.49 o                         
 -27   3   3        125.33        197.69        23.61 o                         
 -25   3   3        679.36        789.02        29.37 o                         
 -23   3   3          3.18         -7.04        25.48 o                         
 -21   3   3        326.84        340.90        27.31 o                         
 -19   3   3        836.41        972.21        54.05 o                         
 -17   3   3        266.46        390.81        33.59 o                         
 -15   3   3        559.52        406.63       157.33 o                         
 -13   3   3       3622.50       2918.63       326.56 o                         
 -11   3   3       2915.01       2440.31       354.89 o                         
  -9   3   3        240.08        248.19        32.45 o                         
  -7   3   3       2843.87       3186.31        65.98 o                         
  -5   3   3        211.17        258.41        25.48 o                         
  -3   3   3       2275.25       2319.32       158.32 o                         
  -1   3   3        950.19        884.69        54.66 o                         
   1   3   3       6210.03       6849.49       261.90 o                         
   3   3   3        140.98        185.56        29.71 o                         
   5   3   3       1568.77       1503.70        38.42 o                         
   7   3   3          0.59         48.45        20.64 o                         
   9   3   3       6053.85       5982.44       140.14 o                         
  11   3   3         24.72        -45.28        45.28 o                         
  13   3   3       3662.09       3383.74       503.97 o                         
  15   3   3       2500.13       1677.94       252.56 o                         
  17   3   3        477.62        453.02        31.83 o                         
  19   3   3        726.24        703.28        35.88 o                         
  21   3   3        662.70        708.73        38.12 o                         
  23   3   3        163.59        135.30        33.71 o                         
  25   3   3         31.42         39.99        30.30 o                         
  27   3   3        757.75        798.41        40.31 o                         
  29   3   3        367.42        432.15        23.93 o                         
 -28   4   3        573.10        624.98        19.21 o                         
 -26   4   3        367.83        457.37        27.11 o                         
 -24   4   3       1266.46       1417.21        33.53 o                         
 -22   4   3       1502.20       1497.14        50.92 o                         
 -20   4   3         39.29          5.29        34.48 o                         
 -18   4   3        164.41        190.73        29.78 o                         
 -16   4   3        912.12        652.94       107.69 o                         
 -14   4   3       1117.30        634.91        96.57 o                         
 -12   4   3        866.23        677.53        78.30 o                         
 -10   4   3       9613.62       7662.66       499.94 o                         
  -8   4   3      17399.85      15840.75       169.46 o                         
  -6   4   3      11160.10      11231.79       216.59 o                         
  -4   4   3      11720.82      11511.13       785.18 o                         
  -2   4   3       3982.55       5170.90       262.36 o                         
   0   4   3       6819.22       6727.98       240.27 o                         
   2   4   3        291.46        341.31        38.92 o                         
   4   4   3       3054.29       3406.16       138.10 o                         
   6   4   3       1191.07       1232.59        65.22 o                         
   8   4   3        940.61       1223.33        98.85 o                         
  10   4   3       1585.78       1335.76       115.98 o                         
  12   4   3       5875.26       4244.52       661.17 o                         
  14   4   3       2013.37       1443.37       149.05 o                         
  16   4   3       2515.54       2120.56        51.84 o                         
  18   4   3       2719.81       2789.95       196.38 o                         
  20   4   3        928.49        964.38        47.98 o                         
  22   4   3        941.76       1051.91        61.68 o                         
  24   4   3        994.84        933.44        37.53 o                         
  26   4   3         33.80         71.79        26.55 o                         
  28   4   3        176.99        154.88        15.74 o                         
 -27   5   3        295.07        220.38        20.66 o                         
 -25   5   3        228.46        389.02        22.58 o                         
 -23   5   3        348.54        363.53        49.03 o                         
 -21   5   3        501.58        337.14        51.16 o                         
 -19   5   3         27.87         20.34        44.61 o                         
 -17   5   3        151.53         48.60        44.90 o                         
 -15   5   3        381.40        140.50        60.29 o                         
 -13   5   3        140.31         51.44        46.03 o                         
 -11   5   3       1337.18       1147.69       136.50 o                         
  -9   5   3      10769.61       8683.58       164.88 o                         
  -7   5   3       8989.51       8623.09       116.47 o                         
  -5   5   3       4029.12       3464.02        80.06 o                         
  -3   5   3       4441.69       4430.78       700.39 o                         
  -1   5   3       3064.91       2977.59       247.82 o                         
   1   5   3       1573.25       1712.26       118.07 o                         
   3   5   3         71.30         96.56        31.96 o                         
   5   5   3         49.58         89.03        35.63 o                         
   7   5   3       1640.66       1541.57        58.58 o                         
   9   5   3         28.60         69.08        45.33 o                         
  11   5   3       6287.49       5258.92       389.18 o                         
  13   5   3       1340.79       1118.53       236.84 o                         
  15   5   3       2384.95       1698.98        64.80 o                         
  17   5   3       3219.07       1919.95        83.77 o                         
  19   5   3        413.38        467.81        38.38 o                         
  21   5   3        862.63        720.78        49.16 o                         
  23   5   3        526.56        535.03        37.80 o                         
  25   5   3         95.78        149.93        29.20 o                         
  27   5   3         56.29         67.38        15.57 o                         
 -26   6   3         30.21         16.14        19.42 o                         
 -24   6   3         43.60         45.66        29.36 o                         
 -22   6   3        457.14        491.23        36.27 o                         
 -20   6   3        123.11         50.92        77.29 o                         
 -18   6   3        264.45        160.24        63.52 o                         
 -16   6   3       1655.63       1198.83       173.89 o                         
 -14   6   3        119.47        182.16        45.60 o                         
 -12   6   3        212.04        411.61        85.11 o                         
 -10   6   3       2693.80       2755.39       157.22 o                         
  -8   6   3        409.22        502.90        46.58 o                         
  -6   6   3        110.63        108.67        55.92 o                         
  -4   6   3        134.39        138.17        68.31 o                         
  -2   6   3        160.32        155.91        63.20 o                         
   0   6   3       4990.60       4721.67       379.17 o                         
   2   6   3        725.39        798.81        53.56 o                         
   4   6   3       1244.31       1444.26        64.80 o                         
   6   6   3        795.04        922.65        51.73 o                         
   8   6   3       2167.06       2329.26        81.19 o                         
  10   6   3        239.08        362.18        64.05 o                         
  12   6   3       2272.75       2250.66        73.85 o                         
  14   6   3         24.93         50.10        49.36 o                         
  16   6   3        575.42        257.03        46.47 o                         
  18   6   3        260.17        190.12       124.38 o                         
  20   6   3        100.99        228.55        32.63 o                         
  22   6   3        945.50        896.13        40.74 o                         
  24   6   3        508.70        486.43        30.85 o                         
  26   6   3        189.48        242.92        30.81 o                         
 -25   7   3        995.05        929.43        39.87 o                         
 -23   7   3        284.80        333.82        33.14 o                         
 -21   7   3         32.66          3.63        36.33 o                         
 -19   7   3        329.00        125.95       136.74 o                         
 -17   7   3         42.81         45.77        38.77 o                         
 -15   7   3         58.09        118.41        33.31 o                         
 -13   7   3        448.95        543.11        68.80 o                         
 -11   7   3        128.35        206.56        29.77 o                         
  -9   7   3       3626.91       4389.13       179.09 o                         
  -7   7   3      10851.04       9622.43       205.43 o                         
  -5   7   3       3375.44       3434.22       139.46 o                         
  -3   7   3       5977.12       6416.16       267.52 o                         
  -1   7   3       2512.61       2151.86       289.99 o                         
   1   7   3        402.91        562.04        57.67 o                         
   3   7   3        302.94        380.07        49.72 o                         
   5   7   3         63.92        125.77        49.91 o                         
   7   7   3         50.66         77.51        29.81 o                         
   9   7   3       4542.81       4966.60        61.15 o                         
  11   7   3       1296.74       1214.08        39.67 o                         
  13   7   3        224.84        204.83       134.44 o                         
  15   7   3       4226.26       2922.52        68.44 o                         
  17   7   3       1541.01        978.47       210.29 o                         
  19   7   3        522.37        545.71        53.16 o                         
  21   7   3       1259.94       1281.18        34.33 o                         
  23   7   3         37.65         -6.83        29.26 o                         
  25   7   3        118.02         94.39        19.20 o                         
 -24   8   3         46.16          4.96        17.89 o                         
 -22   8   3        407.33        596.62        28.25 o                         
 -20   8   3        105.16        101.56        42.06 o                         
 -18   8   3        783.57        743.34        38.44 o                         
 -16   8   3         20.15        -17.81        34.10 o                         
 -14   8   3        130.71        270.80        70.71 o                         
 -12   8   3          9.34        -30.38        52.45 o                         
 -10   8   3        632.56        707.52        93.36 o                         
  -8   8   3         25.10         68.17        38.67 o                         
  -6   8   3       1894.49       2174.19        94.22 o                         
  -4   8   3       6430.99       6934.99        69.63 o                         
  -2   8   3         47.28         51.81        27.06 o                         
   0   8   3         31.03         67.45        23.46 o                         
   2   8   3         17.95         60.88        23.44 o                         
   4   8   3       1410.27       1598.91        38.21 o                         
   6   8   3          9.32          8.18        22.76 o                         
   8   8   3        287.39        295.28        26.14 o                         
  10   8   3        753.55        726.90        43.59 o                         
  12   8   3        580.56        511.09        56.40 o                         
  14   8   3        330.59        376.24       110.15 o                         
  16   8   3        887.26        465.76        84.91 o                         
  18   8   3       2335.32       1869.77       298.08 o                         
  20   8   3         10.84         51.72        24.25 o                         
  22   8   3        117.42         55.83        96.04 o                         
  24   8   3        233.93        263.83        17.07 o                         
 -21   9   3         52.33        198.33        36.48 o                         
 -19   9   3         22.98          0.18        27.94 o                         
 -17   9   3        782.94        796.85        75.19 o                         
 -15   9   3        536.90        378.45        54.50 o                         
 -13   9   3         20.40        203.70        91.03 o                         
 -11   9   3         41.64         -8.37        38.32 o                         
  -9   9   3        194.83        199.01       101.20 o                         
  -7   9   3        331.31        314.72        42.21 o                         
  -5   9   3       2144.33       2275.28        50.42 o                         
  -3   9   3        314.79        355.41        38.50 o                         
  -1   9   3        137.15        207.28        39.44 o                         
   1   9   3        384.41        423.05        27.43 o                         
   3   9   3         65.24        120.86        25.33 o                         
   5   9   3        111.06        172.23        27.14 o                         
   7   9   3       2374.91       2271.57        44.61 o                         
   9   9   3        960.15        985.83        41.68 o                         
  11   9   3         79.35        -17.57        59.69 o                         
  13   9   3         35.80         21.27        44.17 o                         
  15   9   3         25.35         34.77        56.78 o                         
  17   9   3        195.43        128.40        33.88 o                         
  19   9   3        435.09        508.56        26.23 o                         
  21   9   3         34.99         28.88        21.77 o                         
  23   9   3        134.32        166.76        26.05 o                         
 -18  10   3         50.55          2.37        52.38 o                         
 -16  10   3         43.07         -7.27        52.13 o                         
 -14  10   3        225.41        254.90        54.48 o                         
 -12  10   3        498.32        670.68       144.33 o                         
 -10  10   3        831.22       1457.97       170.18 o                         
  -8  10   3       1190.39       1592.96       104.16 o                         
  -6  10   3       2477.13       3126.66       109.36 o                         
  -4  10   3       2670.53       2975.50        55.89 o                         
  -2  10   3       2046.83       2157.41       136.08 o                         
   0  10   3        583.00        695.75        28.16 o                         
   2  10   3         74.73         97.86        28.46 o                         
   4  10   3         49.08         82.65        23.33 o                         
   6  10   3        122.24        154.55        27.60 o                         
   8  10   3        449.61        695.60        33.30 o                         
  10  10   3       1084.18       1496.44        45.53 o                         
  12  10   3        824.47       1011.11        50.22 o                         
  14  10   3        373.30         76.15        47.99 o                         
  16  10   3       1146.17       1012.40        41.52 o                         
  18  10   3        790.07        818.45        50.48 o                         
  20  10   3        129.86         29.71        32.55 o                         
 -15  11   3        223.34        223.09        35.24 o                         
 -13  11   3         17.82        -21.63        38.15 o                         
 -11  11   3         17.03        216.73        34.76 o                         
  -9  11   3        418.92        278.81       219.65 o                         
  -7  11   3        631.01        474.74        45.27 o                         
  -5  11   3         95.30          4.37        44.75 o                         
  -3  11   3        709.58        825.22        31.89 o                         
  -1  11   3        450.59        514.57        27.73 o                         
   1  11   3         44.48         91.10        27.35 o                         
   3  11   3         21.44         40.34        27.15 o                         
   5  11   3         78.08         80.56        26.85 o                         
   7  11   3        593.13        522.04       158.21 o                         
   9  11   3         12.70        -65.61        67.94 o                         
  11  11   3         14.06        170.91        55.28 o                         
  13  11   3        306.37        114.86        85.11 o                         
  15  11   3        556.78        802.06       270.88 o                         
  17  11   3         17.85         53.34        20.07 o                         
 -14  12   3        194.64        797.55        32.05 o                         
 -12  12   3         60.56        104.82        34.23 o                         
 -10  12   3         17.34         42.91        29.05 o                         
  -8  12   3        325.07        525.12       264.50 o                         
  -6  12   3        168.54        123.56        36.50 o                         
  -4  12   3        108.78         35.90        29.15 o                         
  -2  12   3        685.34        794.41        26.19 o                         
   0  12   3        158.54        211.16        22.58 o                         
   2  12   3         53.01         81.50        21.35 o                         
   4  12   3        333.25        384.18        31.56 o                         
   6  12   3        202.78        278.56        71.85 o                         
   8  12   3        725.92       1054.02       452.12 o                         
  10  12   3        574.79        336.12        31.98 o                         
  12  12   3         17.27        229.14        32.42 o                         
  -7  13   3        262.12        202.17        30.71 o                         
  -5  13   3        715.71        819.43       120.02 o                         
  -3  13   3        385.08        522.33       100.91 o                         
  -1  13   3        118.27        191.78        25.50 o                         
   1  13   3         83.55        201.06        40.62 o                         
   3  13   3         44.64        147.71        43.45 o                         
   5  13   3         25.46         66.27        38.85 o                         
 -28   0   4         95.80         67.51        37.97 o                         
 -26   0   4        823.33        954.65        37.91 o                         
 -24   0   4       7620.99       7668.86        82.75 o                         
 -22   0   4       5562.29       5285.27        72.38 o                         
 -20   0   4       3428.75       3466.95       140.33 o                         
 -18   0   4       5190.67       4152.80        85.17 o                         
 -16   0   4         71.98        127.66        46.42 o                         
 -14   0   4        185.51        197.48       111.84 o                         
 -12   0   4       1477.70       1375.71       334.62 o                         
 -10   0   4        477.14        443.89        48.70 o                         
  -8   0   4       1041.44        837.47       141.88 o                         
  -6   0   4      13010.55      12097.38       133.13 o                         
  -4   0   4      12147.94      11649.90       101.55 o                         
  -2   0   4      38247.02      39230.97       832.34 o                         
   0   0   4      64340.61      64654.17       465.60 o                         
   2   0   4      22582.08      24372.27      4156.29 o                         
   4   0   4       7814.80       8314.81      1445.12 o                         
   6   0   4      21833.75      24443.70      2095.98 o                         
   8   0   4         44.27         34.93        46.62 o                         
  10   0   4        504.24        905.48        75.84 o                         
  12   0   4        287.65        326.15        60.98 o                         
  14   0   4         46.35         93.97       128.97 o                         
  16   0   4       5115.71       4930.68       145.73 o                         
  18   0   4        682.13        691.98        75.15 o                         
  20   0   4       3582.11       3773.35        62.98 o                         
  22   0   4      15131.64      15438.04       151.54 o                         
  24   0   4       2771.83       3085.32        85.33 o                         
  26   0   4        363.35        385.88        54.67 o                         
  28   0   4        432.57        412.40        40.35 o                         
 -29   1   4        137.37        153.42        21.13 o                         
 -27   1   4        227.03        277.61        20.55 o                         
 -25   1   4        595.50        666.02        23.77 o                         
 -23   1   4         12.37         54.27        22.35 o                         
 -21   1   4        875.88       1060.12        36.95 o                         
 -19   1   4        633.27        586.85        52.66 o                         
 -17   1   4        103.81        120.12        34.14 o                         
 -15   1   4        718.17        701.50       147.02 o                         
 -13   1   4          5.73         -3.72        40.09 o                         
 -11   1   4          7.46         12.82        38.80 o                         
  -9   1   4       3899.62       3606.27        53.04 o                         
  -7   1   4        551.06        511.37        26.77 o                         
  -5   1   4        502.86        534.47        39.83 o                         
  -3   1   4       9887.58       9793.89       131.49 o                         
  -1   1   4       1698.04       1714.19        54.60 o                         
   1   1   4       1912.45       1799.50        44.34 o                         
   3   1   4       2631.74       2346.06        52.58 o                         
   5   1   4       1320.73       1400.18        54.76 o                         
   7   1   4       6253.28       6061.54        88.79 o                         
   9   1   4        258.05        347.54        37.00 o                         
  11   1   4        484.48        451.34        64.77 o                         
  13   1   4       2239.21       2351.51        84.30 o                         
  15   1   4        163.21        221.44        46.76 o                         
  17   1   4        421.91        421.18        24.13 o                         
  19   1   4       1406.54       1480.87        50.67 o                         
  21   1   4        488.85        541.18        34.78 o                         
  23   1   4         30.15         41.26        32.84 o                         
  25   1   4        544.17        656.55        38.10 o                         
  27   1   4          5.38         22.91        22.48 o                         
  29   1   4         38.33         96.90        20.41 o                         
 -28   2   4         24.62         20.09        22.54 o                         
 -26   2   4        397.71        390.46        19.90 o                         
 -24   2   4        337.20        393.65        25.86 o                         
 -22   2   4        712.82        798.68        32.21 o                         
 -20   2   4        416.05        379.56        38.69 o                         
 -18   2   4        124.17         25.25        39.33 o                         
 -16   2   4        310.10        290.14        43.14 o                         
 -14   2   4         32.10         91.34        71.44 o                         
 -12   2   4         39.10          8.70        41.80 o                         
 -10   2   4         56.58         27.33        28.23 o                         
  -8   2   4        430.76        524.60        30.42 o                         
  -6   2   4       1971.80       1455.90       133.41 o                         
  -4   2   4        906.42        968.60        50.87 o                         
  -2   2   4        451.62        380.09        33.13 o                         
   0   2   4         79.29        124.24        32.58 o                         
   2   2   4         93.95        160.49        27.27 o                         
   4   2   4       1593.64       1404.09        38.88 o                         
   6   2   4       3411.55       3720.62       181.42 o                         
   8   2   4       1499.13       1329.66        69.52 o                         
  10   2   4        448.99        529.29        55.43 o                         
  12   2   4        285.52        264.83        50.24 o                         
  14   2   4       1717.52       1176.71       153.46 o                         
  16   2   4        342.78        412.48        25.01 o                         
  18   2   4         56.01         70.60        24.27 o                         
  20   2   4        622.20        635.51        38.12 o                         
  22   2   4        626.41        713.26        37.80 o                         
  24   2   4        374.18        396.00        28.06 o                         
  26   2   4         95.88        106.16        34.55 o                         
  28   2   4         17.78         46.55        28.70 o                         
 -29   3   4        177.39        141.34        28.56 o                         
 -27   3   4        512.68        543.26        29.35 o                         
 -25   3   4       2099.38       2279.98        42.34 o                         
 -23   3   4       1214.60       1281.72        35.91 o                         
 -21   3   4       2566.26       2728.61       119.37 o                         
 -19   3   4       3006.74       3523.25        80.65 o                         
 -17   3   4        230.42        214.73        44.81 o                         
 -15   3   4       1451.32       1423.15       115.57 o                         
 -13   3   4       1138.48        876.27        90.03 o                         
 -11   3   4         36.28        -12.88        53.32 o                         
  -9   3   4        264.22        147.44        41.70 o                         
  -7   3   4        344.21        325.19        43.32 o                         
  -5   3   4       1722.10       1438.34        99.17 o                         
  -3   3   4      10552.86      11249.58       308.50 o                         
  -1   3   4       7343.13       7466.88        95.31 o                         
   1   3   4       7704.06       7934.46       297.09 o                         
   3   3   4       3373.70       3350.24       120.32 o                         
   5   3   4        954.69       1033.28        54.49 o                         
   7   3   4       1132.62       1242.08        67.08 o                         
   9   3   4       1786.42       1670.55       108.67 o                         
  11   3   4       1568.69       1284.33       131.93 o                         
  13   3   4        113.85        124.12        82.49 o                         
  15   3   4        197.65        222.92        80.96 o                         
  17   3   4         80.50         59.49        40.05 o                         
  19   3   4       3172.88       3215.86        72.94 o                         
  21   3   4       3939.05       4130.69        66.24 o                         
  23   3   4       1359.07       1628.18        41.85 o                         
  25   3   4        650.52        814.94        39.93 o                         
  27   3   4         48.29         88.61        26.08 o                         
 -28   4   4          3.18         16.40        28.72 o                         
 -26   4   4          4.23         48.87        17.36 o                         
 -24   4   4        828.64        861.13        37.43 o                         
 -22   4   4        777.08        681.84        32.75 o                         
 -20   4   4        197.36        250.58        47.86 o                         
 -18   4   4        688.43        550.00        53.03 o                         
 -16   4   4        517.68        494.85        57.68 o                         
 -14   4   4       1154.85        885.08        77.86 o                         
 -12   4   4       1347.86        934.78       250.86 o                         
 -10   4   4         48.93          4.32        52.21 o                         
  -8   4   4        460.67        327.23        48.79 o                         
  -6   4   4        181.39        151.26        34.10 o                         
  -4   4   4        358.91        391.29        46.71 o                         
  -2   4   4       2933.79       3214.89       235.66 o                         
   0   4   4      12847.43      13812.29       426.22 o                         
   2   4   4       1117.90       1301.09       103.76 o                         
   4   4   4         24.81         35.45        36.52 o                         
   6   4   4         21.58         63.32        34.91 o                         
   8   4   4       2184.08       2247.48        85.02 o                         
  10   4   4       1336.39       1379.37        80.07 o                         
  12   4   4        325.51        208.67        62.87 o                         
  14   4   4       1347.13        987.58        49.53 o                         
  16   4   4        322.15        286.47        67.74 o                         
  18   4   4          7.29         23.01        33.30 o                         
  20   4   4        515.10        429.44        32.86 o                         
  22   4   4       2172.06       2323.73        62.01 o                         
  24   4   4          2.91         34.37        25.59 o                         
  26   4   4         19.67         39.29        19.91 o                         
  28   4   4        136.20        122.09        14.54 o                         
 -27   5   4        112.80        165.13        20.60 o                         
 -25   5   4        435.30        433.76        28.14 o                         
 -23   5   4       1231.58       1129.30        40.06 o                         
 -21   5   4        825.22        658.99        37.83 o                         
 -19   5   4       3425.62       2947.58        71.95 o                         
 -17   5   4       1653.48        929.20        72.28 o                         
 -15   5   4       1777.57       1724.79       103.79 o                         
 -13   5   4        224.55        181.96        60.06 o                         
 -11   5   4       3914.35       4166.05        54.94 o                         
  -9   5   4        267.79        209.45        53.32 o                         
  -7   5   4       2747.46       2629.40        77.32 o                         
  -5   5   4       2275.50       2237.55        78.31 o                         
  -3   5   4       2730.03       2903.73       442.73 o                         
  -1   5   4      16202.20      16856.43       423.48 o                         
   1   5   4       2778.63       3110.61       196.12 o                         
   3   5   4       2291.54       2787.78       182.08 o                         
   5   5   4      11268.77      11915.58       467.36 o                         
   7   5   4        548.82        773.71       146.15 o                         
   9   5   4        488.02        630.80       108.08 o                         
  11   5   4       2790.96       2450.39       173.92 o                         
  13   5   4         32.96        -15.28        27.92 o                         
  15   5   4         43.87         31.50        44.83 o                         
  17   5   4       1281.11       1085.10       193.14 o                         
  19   5   4        999.46       1141.73        36.61 o                         
  21   5   4       3430.15       3213.44       106.61 o                         
  23   5   4       1928.06       1913.55        38.62 o                         
  25   5   4         30.83         35.04        19.31 o                         
  27   5   4        268.63        303.71        24.63 o                         
 -26   6   4        753.59        971.20        30.87 o                         
 -24   6   4        416.46        352.12        27.36 o                         
 -22   6   4       1456.89       1578.13        46.62 o                         
 -20   6   4       2591.32       2466.50       113.96 o                         
 -18   6   4        593.15        436.40       149.61 o                         
 -16   6   4        252.68        210.93       148.93 o                         
 -14   6   4         37.75        134.82        53.78 o                         
 -12   6   4         18.33          5.83        30.50 o                         
 -10   6   4        767.29        952.31        74.96 o                         
  -8   6   4       1050.07        890.32        62.81 o                         
  -6   6   4        632.39        692.94        62.98 o                         
  -4   6   4       4489.92       4495.68       112.22 o                         
  -2   6   4       5433.65       5326.46       138.58 o                         
   0   6   4       2912.51       2906.82        88.96 o                         
   2   6   4       7785.09       8737.24       965.83 o                         
   4   6   4       2265.65       2497.81       108.28 o                         
   6   6   4        516.93        639.42        53.38 o                         
   8   6   4       3271.21       3319.60        50.28 o                         
  10   6   4         26.66        108.59        27.48 o                         
  12   6   4         51.03        152.09        63.61 o                         
  14   6   4       1705.48       1256.90        64.57 o                         
  16   6   4         39.94         -6.61        29.15 o                         
  18   6   4        505.54        619.75        47.86 o                         
  20   6   4       3966.53       4073.07       188.35 o                         
  22   6   4        684.81        768.79        23.72 o                         
  24   6   4        558.33        659.01        24.04 o                         
  26   6   4        388.90        503.74        17.40 o                         
 -25   7   4        350.09        355.65        31.90 o                         
 -23   7   4        513.42        671.25        72.05 o                         
 -21   7   4         11.96         23.64        47.02 o                         
 -19   7   4         56.30         79.84        26.64 o                         
 -17   7   4          5.44         16.05        63.17 o                         
 -15   7   4          3.64          3.11        53.01 o                         
 -13   7   4         70.01         -3.11        87.37 o                         
 -11   7   4       2162.38       2219.79       151.67 o                         
  -9   7   4       3470.62       4262.43        68.95 o                         
  -7   7   4        100.44         98.78        31.87 o                         
  -5   7   4        629.19        530.69        35.69 o                         
  -3   7   4        311.40        317.20        29.27 o                         
  -1   7   4       2101.66       2461.15       220.26 o                         
   1   7   4       2150.79       2336.62        64.92 o                         
   3   7   4        234.79        275.81        25.67 o                         
   5   7   4          7.01          3.36        22.95 o                         
   7   7   4         89.10         45.29        24.24 o                         
   9   7   4       1508.93       1549.54        54.12 o                         
  11   7   4       1433.73       1638.56        65.71 o                         
  13   7   4        525.17        578.36        46.80 o                         
  15   7   4          5.13         77.49        44.50 o                         
  17   7   4        237.93        262.45        64.70 o                         
  19   7   4          4.56         48.79        30.95 o                         
  21   7   4          1.04         -2.25        31.31 o                         
  23   7   4        448.87        605.57        29.45 o                         
  25   7   4        193.96        298.39        14.80 o                         
 -22   8   4        155.25        243.89        52.86 o                         
 -20   8   4        740.62        668.90       111.08 o                         
 -18   8   4        451.01        422.70        33.31 o                         
 -16   8   4        119.81          5.56        38.87 o                         
 -14   8   4         68.01         58.95        69.26 o                         
 -12   8   4       1160.64       1224.87       194.99 o                         
 -10   8   4        122.27        163.67        50.01 o                         
  -8   8   4        203.50        309.64        48.84 o                         
  -6   8   4        481.48        383.67        37.03 o                         
  -4   8   4       2148.09       2273.29        51.18 o                         
  -2   8   4        503.32        558.54        33.61 o                         
   0   8   4        253.85        346.11        24.93 o                         
   2   8   4        840.07        933.58        30.61 o                         
   4   8   4        620.49        754.34        26.87 o                         
   6   8   4       1556.24       1602.06        35.97 o                         
   8   8   4        305.67        224.91        53.26 o                         
  10   8   4       1820.10       1896.96        69.54 o                         
  12   8   4        473.11        437.16        63.23 o                         
  14   8   4         42.93        116.62        53.55 o                         
  16   8   4         37.16         -5.66        68.31 o                         
  18   8   4        678.62        797.13        45.67 o                         
  20   8   4        332.35        398.38        32.80 o                         
  22   8   4        291.93        303.89        16.94 o                         
 -19   9   4        265.59        326.69        48.33 o                         
 -17   9   4        358.94        360.51        53.90 o                         
 -15   9   4         23.42        -23.90        35.37 o                         
 -13   9   4         91.69        172.82        63.81 o                         
 -11   9   4         22.44        335.23       165.95 o                         
  -9   9   4        203.35        205.22        47.10 o                         
  -7   9   4        692.94        907.00        80.75 o                         
  -5   9   4       1203.09       1017.62        60.82 o                         
  -3   9   4        451.04        463.16        42.19 o                         
  -1   9   4       1795.49       2038.14        75.02 o                         
   1   9   4        879.79       1057.69        36.35 o                         
   3   9   4        392.24        443.61        30.66 o                         
   5   9   4       1358.79       1516.55        47.13 o                         
   7   9   4        189.21        192.83        48.81 o                         
   9   9   4         17.35        156.35        42.50 o                         
  11   9   4         50.01          7.34        78.86 o                         
  13   9   4         29.47        156.86        64.03 o                         
  15   9   4        382.58         64.73        46.31 o                         
  17   9   4        572.56        700.81        35.84 o                         
  19   9   4         34.70         93.00        41.26 o                         
  21   9   4        702.83        765.66        24.43 o                         
 -18  10   4         74.39         30.30        61.82 o                         
 -16  10   4        131.38        128.66        33.56 o                         
 -14  10   4        172.51         -3.41        51.70 o                         
 -12  10   4        661.12        907.42        85.35 o                         
 -10  10   4        279.03        214.00       129.53 o                         
  -8  10   4        562.19        630.01        57.40 o                         
  -6  10   4        803.60        611.51        76.47 o                         
  -4  10   4        108.14         99.56        31.02 o                         
  -2  10   4        214.88        207.94        29.53 o                         
   0  10   4        216.83        231.71        26.57 o                         
   2  10   4       1098.64       1278.12        46.68 o                         
   4  10   4        287.89        357.56        34.03 o                         
   6  10   4       1671.08       1789.62        49.56 o                         
   8  10   4        212.26        633.71        63.36 o                         
  10  10   4        662.75        906.51       159.35 o                         
  12  10   4        308.56        127.42        39.94 o                         
  14  10   4         70.29        -47.64        50.11 o                         
  16  10   4        594.38        523.22       180.85 o                         
  18  10   4          8.84         87.21        21.05 o                         
 -15  11   4        168.57        297.74        96.50 o                         
 -13  11   4         33.52        392.00       228.54 o                         
 -11  11   4         94.25         26.69        43.83 o                         
  -9  11   4        576.48        881.55        49.03 o                         
  -7  11   4        331.39        234.66        36.48 o                         
  -5  11   4        774.31        856.27        50.40 o                         
  -3  11   4       1364.19       1561.26        56.79 o                         
  -1  11   4        489.01        639.45        27.43 o                         
   1  11   4        684.95        910.15        37.21 o                         
   3  11   4       1398.75       1489.54        45.50 o                         
   5  11   4        817.55        977.13        49.77 o                         
   7  11   4        740.37        783.73        39.42 o                         
   9  11   4        315.73        263.09        28.41 o                         
  13  11   4        206.76        153.40        25.84 o                         
  15  11   4        322.41        404.61        26.04 o                         
 -10  12   4         76.62         15.00        47.06 o                         
  -8  12   4         12.35         15.98        65.93 o                         
  -6  12   4        145.59         76.16        32.57 o                         
  -4  12   4        345.12        560.14       171.42 o                         
  -2  12   4        325.52        398.96        35.30 o                         
   0  12   4        560.77        755.73        75.37 o                         
   2  12   4        385.89        439.67        97.33 o                         
   4  12   4        151.72        321.31        49.40 o                         
   6  12   4         85.85        135.44        25.73 o                         
   8  12   4         29.42        -32.05        32.05 o                         
  10  12   4         48.09         58.12        34.56 o                         
 -27   1   5         16.97          0.07        24.47 o                         
 -25   1   5        212.21        149.98        26.57 o                         
 -23   1   5        364.46        399.71        30.40 o                         
 -21   1   5        984.06        998.76        34.05 o                         
 -19   1   5       1602.27       1549.41        72.91 o                         
 -17   1   5       2051.44       2162.72       217.79 o                         
 -15   1   5       5086.23       4892.98        71.71 o                         
 -13   1   5       3302.12       3091.47       167.69 o                         
 -11   1   5        138.61        122.65        39.87 o                         
  -9   1   5        611.36        490.44        41.03 o                         
  -7   1   5        756.83        636.31        39.08 o                         
  -5   1   5        967.17        955.71        42.70 o                         
  -3   1   5        555.80        661.20        45.29 o                         
  -1   1   5        515.80        589.07        54.75 o                         
   1   1   5        367.03        275.02        45.27 o                         
   3   1   5      21579.99      21438.87       209.76 o                         
   5   1   5      14584.48      15171.19       144.26 o                         
   7   1   5       3106.85       2688.38       105.19 o                         
   9   1   5       4073.60       3840.48       110.64 o                         
  11   1   5        913.15       1050.07        59.87 o                         
  13   1   5         45.92         54.29        26.96 o                         
  15   1   5         54.06         76.43        28.89 o                         
  17   1   5        426.60        422.67        43.68 o                         
  19   1   5        333.48        488.25        45.10 o                         
  21   1   5       1596.08       1786.00        53.39 o                         
  23   1   5        232.20        229.14        41.47 o                         
  25   1   5        813.83        872.91        30.64 o                         
  27   1   5        557.10        600.12        20.37 o                         
 -28   2   5        100.29         74.27        26.22 o                         
 -26   2   5         26.80          4.15        21.88 o                         
 -24   2   5        114.35         99.36        30.42 o                         
 -22   2   5       1020.80       1122.23        46.29 o                         
 -20   2   5        306.29        432.81        80.20 o                         
 -18   2   5        454.39        249.39        65.49 o                         
 -16   2   5       5274.64       4814.41        64.45 o                         
 -14   2   5       1692.21       1340.13        94.43 o                         
 -12   2   5       2148.84       2207.17       183.47 o                         
 -10   2   5        184.93        314.45        70.14 o                         
  -8   2   5       2616.28       2336.85        75.50 o                         
  -6   2   5        202.26        192.15        33.47 o                         
  -4   2   5        225.21        334.93        47.41 o                         
  -2   2   5        550.52        575.27        48.97 o                         
   0   2   5        471.37        464.99        56.66 o                         
   2   2   5       3091.27       2991.68       152.58 o                         
   4   2   5       4867.10       5146.03       144.32 o                         
   6   2   5      11692.53      10896.75       233.78 o                         
   8   2   5       3564.99       3215.84       198.77 o                         
  10   2   5       1059.43        934.03        72.77 o                         
  12   2   5        907.19        880.04        46.13 o                         
  14   2   5       2319.17       2205.46        39.33 o                         
  16   2   5        315.24        273.82        51.52 o                         
  18   2   5       1635.48       1809.91        47.92 o                         
  20   2   5         20.01         12.39        40.68 o                         
  22   2   5         33.03         39.60        32.49 o                         
  24   2   5        958.50       1112.68        50.02 o                         
  26   2   5         72.36        105.87        19.59 o                         
  28   2   5        422.77        429.66        26.31 o                         
 -27   3   5         37.61         16.25        18.71 o                         
 -25   3   5         24.46         72.07        31.84 o                         
 -23   3   5        109.75        118.27        40.38 o                         
 -21   3   5         36.01        162.45        37.04 o                         
 -19   3   5        242.28        185.98        48.55 o                         
 -17   3   5        388.54        473.81        57.13 o                         
 -15   3   5         70.45         41.47        63.89 o                         
 -13   3   5        137.78        119.60        60.18 o                         
 -11   3   5        519.00        607.22        61.56 o                         
  -9   3   5        147.70        121.05        39.73 o                         
  -7   3   5         21.22         42.76        40.04 o                         
  -5   3   5       2812.61       2964.63       356.15 o                         
  -3   3   5        632.46        672.54        57.89 o                         
  -1   3   5       1508.66       1732.07        75.53 o                         
   1   3   5       1079.63       1132.05        86.60 o                         
   3   3   5         48.29         42.91        43.93 o                         
   5   3   5       1172.90       1167.04        65.92 o                         
   7   3   5       1007.56       1050.71        61.00 o                         
   9   3   5       3006.01       2456.98       268.91 o                         
  11   3   5        214.55        193.00        23.22 o                         
  13   3   5       1568.01       1503.55       150.63 o                         
  15   3   5        180.78        136.36        25.04 o                         
  17   3   5        705.22        600.70        74.21 o                         
  19   3   5         14.96         63.06        33.42 o                         
  21   3   5        212.12        196.87        43.93 o                         
  23   3   5        294.90        432.84        40.10 o                         
  25   3   5         12.87         25.14        21.95 o                         
  27   3   5          1.67          7.22        19.46 o                         
 -26   4   5         19.83         23.74        20.90 o                         
 -24   4   5        102.08        136.85        26.34 o                         
 -22   4   5        833.32        977.77       112.02 o                         
 -20   4   5       2429.05       2556.45       251.63 o                         
 -18   4   5        759.38        752.55        55.73 o                         
 -16   4   5        457.18        215.33       162.44 o                         
 -14   4   5       4821.55       4049.36       200.14 o                         
 -12   4   5       2560.46       2758.58       126.97 o                         
 -10   4   5        125.01        145.03        33.37 o                         
  -8   4   5        191.51        152.87        54.70 o                         
  -6   4   5        157.99        212.60        70.78 o                         
  -4   4   5         45.21         90.43        71.84 o                         
  -2   4   5        603.23        745.55        89.48 o                         
   0   4   5        388.95        400.92        61.36 o                         
   2   4   5       6103.03       6779.69       130.87 o                         
   4   4   5      11492.83      12471.40       448.62 o                         
   6   4   5       3688.48       3591.65       126.23 o                         
   8   4   5       3174.40       2847.14       127.59 o                         
  10   4   5       4526.93       4534.32        85.53 o                         
  12   4   5         67.78         32.78        28.70 o                         
  14   4   5       1461.36       1293.90       127.99 o                         
  16   4   5        128.91        101.59        27.47 o                         
  18   4   5        335.94        350.39        27.21 o                         
  20   4   5        460.33        416.22        32.09 o                         
  22   4   5        519.12        657.34        34.21 o                         
  24   4   5         66.91         91.82        27.74 o                         
  26   4   5        802.19        856.42        23.52 o                         
 -25   5   5         43.83         94.90        20.09 o                         
 -23   5   5        136.87        267.63        32.09 o                         
 -21   5   5        674.78        784.38        42.46 o                         
 -19   5   5       1067.94        875.26        55.47 o                         
 -17   5   5       1233.13        765.67        74.35 o                         
 -15   5   5       1709.15       1367.26       249.40 o                         
 -13   5   5       1679.39       1625.01       122.66 o                         
 -11   5   5        632.50        789.95        45.80 o                         
  -9   5   5         46.41        129.83        38.05 o                         
  -7   5   5        300.17        387.56        43.48 o                         
  -5   5   5        577.72        480.56        72.83 o                         
  -3   5   5        131.37         86.93        64.52 o                         
  -1   5   5        653.89        604.36        78.26 o                         
   1   5   5       1755.72       2026.91        83.13 o                         
   3   5   5       3240.10       3432.15        80.85 o                         
   5   5   5       2756.05       2449.23        42.66 o                         
   7   5   5       3902.46       3739.62        54.06 o                         
   9   5   5       1813.79       1890.43        66.84 o                         
  11   5   5       1041.69        986.29        33.28 o                         
  13   5   5         36.02        -27.19        30.67 o                         
  15   5   5        763.74        743.04        54.72 o                         
  17   5   5          6.57        -11.95        45.10 o                         
  19   5   5        189.81        164.32        31.57 o                         
  21   5   5        125.82        130.73        31.01 o                         
  23   5   5        204.85        256.66        30.72 o                         
  25   5   5        364.89        335.10        25.48 o                         
 -24   6   5         41.51         27.09        15.93 o                         
 -22   6   5        330.70        440.70        30.08 o                         
 -20   6   5        856.51        739.37        88.02 o                         
 -18   6   5         24.48         54.03        48.38 o                         
 -16   6   5       1032.88        736.86        67.90 o                         
 -14   6   5        338.32        370.76        39.38 o                         
 -12   6   5       1535.85       1342.16        92.85 o                         
 -10   6   5        747.42        809.78        56.87 o                         
  -8   6   5        876.74        908.56        43.50 o                         
  -6   6   5         40.83         17.02        26.41 o                         
  -4   6   5         36.10         52.45        19.71 o                         
  -2   6   5        191.17        173.74        17.10 o                         
   0   6   5         65.49         74.62        17.80 o                         
   2   6   5       1627.80       1826.69        31.44 o                         
   4   6   5        928.67        999.72        31.13 o                         
   6   6   5        739.60        743.85        28.41 o                         
   8   6   5        481.62        491.21        48.19 o                         
  10   6   5       1261.72       1300.44       108.20 o                         
  12   6   5         35.11        -18.93        35.58 o                         
  14   6   5        232.23        334.15        36.58 o                         
  16   6   5         22.55         -3.18        31.24 o                         
  18   6   5        176.27        113.83        26.89 o                         
  20   6   5       1020.89       1128.35        94.29 o                         
  22   6   5         11.22         -1.23        22.60 o                         
  24   6   5         17.80         46.65        19.36 o                         
 -23   7   5        228.74        218.72        20.30 o                         
 -21   7   5        627.04        686.78        82.32 o                         
 -19   7   5        332.42        246.80        29.12 o                         
 -17   7   5       1354.85       1122.14       289.29 o                         
 -15   7   5       1123.66        376.41       148.41 o                         
 -13   7   5        396.86        366.54       111.58 o                         
 -11   7   5       1183.31       1258.07        52.45 o                         
  -9   7   5        275.06        444.26        96.44 o                         
  -7   7   5         32.48        -36.02        39.23 o                         
  -5   7   5        266.86        288.44        42.72 o                         
  -3   7   5        238.35        268.06        29.14 o                         
  -1   7   5         68.36        119.48        24.89 o                         
   1   7   5       2023.69       2064.51        72.72 o                         
   3   7   5       2215.34       2292.15        49.62 o                         
   5   7   5       5362.67       5121.90        66.94 o                         
   7   7   5       3985.32       4072.14       122.56 o                         
   9   7   5        221.91        240.18        39.84 o                         
  11   7   5        781.15        696.68        54.91 o                         
  13   7   5        200.18         45.94        56.74 o                         
  15   7   5        312.40        347.52        48.84 o                         
  17   7   5        386.43        404.60        29.76 o                         
  19   7   5        184.92        160.50        23.44 o                         
  21   7   5         25.30         52.29        16.14 o                         
  23   7   5        444.86        653.96        45.65 o                         
 -20   8   5        168.60        235.87        26.61 o                         
 -18   8   5        756.81        680.90        41.18 o                         
 -16   8   5        957.09        960.50        55.57 o                         
 -14   8   5        959.34        937.17       139.07 o                         
 -12   8   5        143.05        212.99        73.32 o                         
 -10   8   5        488.61        596.02       123.28 o                         
  -8   8   5         29.68        112.50        54.41 o                         
  -6   8   5        648.41        902.46        47.83 o                         
  -4   8   5        328.69        268.86        30.73 o                         
  -2   8   5        389.62        489.71        37.56 o                         
   0   8   5         63.26         87.75        32.93 o                         
   2   8   5        284.06        426.00        34.00 o                         
   4   8   5       3151.92       2968.52        59.31 o                         
   6   8   5        854.65        846.08        46.85 o                         
   8   8   5        336.86        378.53        39.90 o                         
  10   8   5         79.14         84.30        54.04 o                         
  12   8   5        293.60         57.11        41.76 o                         
  14   8   5          9.78         10.89        42.20 o                         
  16   8   5          4.29        -11.14        26.22 o                         
  18   8   5        584.73        628.45        48.40 o                         
  20   8   5          9.59         43.02        25.43 o                         
 -19   9   5         35.04         20.17        30.68 o                         
 -17   9   5          9.66         13.29        22.51 o                         
 -15   9   5         30.30         37.08        29.44 o                         
 -13   9   5         65.47         58.98        67.55 o                         
 -11   9   5         49.13         27.51        49.03 o                         
  -9   9   5        316.70        333.61        71.32 o                         
  -7   9   5        688.80        990.13        64.12 o                         
  -5   9   5        197.97         96.29        42.36 o                         
  -3   9   5         41.19         30.13        33.94 o                         
  -1   9   5         38.54         50.48        27.43 o                         
   1   9   5         22.20         31.15        35.07 o                         
   3   9   5        849.02        853.98        46.76 o                         
   5   9   5        979.48       1005.70        99.22 o                         
   7   9   5         19.07        240.42       100.87 o                         
   9   9   5         32.42        330.23       130.49 o                         
  11   9   5         21.30        -34.27        55.73 o                         
  13   9   5         20.69        -33.76        39.40 o                         
  15   9   5        483.28        514.24        98.93 o                         
  17   9   5        132.13        130.62        21.65 o                         
  19   9   5         51.92        111.89        19.13 o                         
 -16  10   5        478.21        486.65       110.10 o                         
 -14  10   5        485.50        418.33        41.12 o                         
 -12  10   5        540.44        322.28       142.31 o                         
 -10  10   5        567.00        566.00       131.53 o                         
  -8  10   5        313.49        466.51       132.88 o                         
  -6  10   5         47.46         20.97        40.71 o                         
  -4  10   5         34.95        121.54        40.39 o                         
  -2  10   5         35.82         15.11        28.70 o                         
   0  10   5        229.10        272.29        33.13 o                         
   2  10   5       1359.85       1335.46        47.38 o                         
   4  10   5       1994.34       1910.45        80.56 o                         
   6  10   5       1050.40       1453.75        55.09 o                         
   8  10   5        756.81        678.63        51.59 o                         
  10  10   5        311.69        239.50        57.41 o                         
  12  10   5        287.90        -38.59        38.59 o                         
  14  10   5        300.30        266.23        40.62 o                         
  16  10   5         30.80        185.08       119.51 o                         
 -13  11   5          5.14         12.09        27.03 o                         
 -11  11   5          5.12         18.52        29.70 o                         
  -9  11   5        121.09        -29.22        29.22 o                         
  -7  11   5        255.89        127.98        31.55 o                         
  -5  11   5         50.96         90.80        30.21 o                         
  -3  11   5         44.01         99.15        27.90 o                         
  -1  11   5         77.84        166.43        34.89 o                         
   1  11   5        299.53        342.34        29.56 o                         
   3  11   5        113.40        256.80        68.67 o                         
   5  11   5        436.70        602.14        63.79 o                         
   7  11   5        378.08        313.47        29.75 o                         
   9  11   5         81.53          5.58        33.26 o                         
  11  11   5         51.87        125.43       124.58 o                         
  -6  12   5        310.73        270.84        29.44 o                         
  -4  12   5        117.81        214.15        28.72 o                         
  -2  12   5         32.66        161.18        28.39 o                         
   0  12   5        169.21        337.30        32.40 o                         
   2  12   5        335.32        385.58        28.05 o                         
   4  12   5        139.03        168.52        32.51 o                         
 -26   0   6        343.36        313.61        32.42 o                         
 -24   0   6         11.72          4.67        64.13 o                         
 -22   0   6        100.03        148.03        41.70 o                         
 -20   0   6        120.64          7.72        58.98 o                         
 -18   0   6        575.45        512.36       189.56 o                         
 -16   0   6       2058.49       1771.04       434.49 o                         
 -14   0   6       2365.46       2015.77       134.72 o                         
 -12   0   6       2311.81       2305.26        54.50 o                         
 -10   0   6      10683.21      12574.84       395.78 o                         
  -8   0   6       7989.48       5700.35       709.96 o                         
  -6   0   6       1001.00        625.46       113.56 o                         
  -4   0   6       1183.24       1199.26       128.67 o                         
  -2   0   6         68.63         96.21        80.58 o                         
   0   0   6        179.36        175.67        66.67 o                         
   2   0   6      12335.42      11804.97       248.29 o                         
   4   0   6       1695.39       1940.79       122.23 o                         
   6   0   6       1628.19       1583.43       110.01 o                         
   8   0   6      10073.39       7876.77       276.99 o                         
  10   0   6        866.24        697.37        49.75 o                         
  12   0   6       4018.05       3126.19        80.90 o                         
  14   0   6       5041.69       4241.59       447.96 o                         
  16   0   6        500.80        351.63       296.50 o                         
  18   0   6        978.65       1060.36       205.90 o                         
  20   0   6        629.96        989.24       181.30 o                         
  22   0   6         13.79         47.43        34.77 o                         
  24   0   6        223.07        196.89        27.75 o                         
  26   0   6        312.77        328.11        26.69 o                         
 -25   1   6          6.46        -20.02        20.02 o                         
 -23   1   6         22.52         14.95        27.65 o                         
 -21   1   6        749.76        749.44        43.55 o                         
 -19   1   6         16.52         -7.40        76.69 o                         
 -17   1   6        348.14        218.14       126.71 o                         
 -15   1   6        279.15        227.25        56.27 o                         
 -13   1   6       2954.42       2877.70        96.05 o                         
 -11   1   6       1311.18       1293.07       136.09 o                         
  -9   1   6        615.86        772.93        74.30 o                         
  -7   1   6       3287.94       2994.94        99.77 o                         
  -5   1   6         16.23         39.28        55.86 o                         
  -3   1   6       1018.06       1167.70        83.06 o                         
  -1   1   6        318.92        393.49        86.99 o                         
   1   1   6       1318.35       1213.19        74.43 o                         
   3   1   6         11.78         71.92        45.35 o                         
   5   1   6       1146.74       1142.46        59.97 o                         
   7   1   6       1650.47       1591.06        76.76 o                         
   9   1   6       1960.28       1930.93        48.04 o                         
  11   1   6       1378.57       1190.62        96.15 o                         
  13   1   6        105.72         -0.67        31.30 o                         
  15   1   6       1088.82        572.99        51.42 o                         
  17   1   6        867.45        757.05       157.92 o                         
  19   1   6        503.20        551.98        34.14 o                         
  21   1   6         33.16        120.25        39.93 o                         
  23   1   6        117.96        187.17        25.30 o                         
  25   1   6        289.29        374.22        19.11 o                         
 -26   2   6         67.41         48.18        25.63 o                         
 -24   2   6          9.01        -28.70        28.70 o                         
 -22   2   6        296.76        242.05        37.22 o                         
 -20   2   6        166.47        159.30        36.78 o                         
 -18   2   6        214.21        103.54        54.24 o                         
 -16   2   6        516.80        618.87        58.09 o                         
 -14   2   6        343.23        170.66        35.32 o                         
 -12   2   6       1734.40       1893.65        61.89 o                         
 -10   2   6       2235.80       2296.08        44.35 o                         
  -8   2   6       1350.60       1501.45        65.72 o                         
  -6   2   6        836.44        977.27        79.59 o                         
  -4   2   6        758.05        772.08        64.50 o                         
  -2   2   6       1577.12       1495.10       111.26 o                         
   0   2   6         35.50         59.54        48.41 o                         
   2   2   6         23.83          8.94        49.63 o                         
   4   2   6        351.94        340.43        56.50 o                         
   6   2   6        626.13        590.66        27.92 o                         
   8   2   6        213.64        212.38        32.51 o                         
  10   2   6       1563.76       1456.84        46.97 o                         
  12   2   6       1634.50       1514.83        37.05 o                         
  14   2   6        467.19         89.91        48.60 o                         
  16   2   6        410.94        122.92        48.43 o                         
  18   2   6         26.78        -10.23        54.46 o                         
  20   2   6        106.86        510.75       251.31 o                         
  22   2   6         18.29         43.85        34.45 o                         
  24   2   6         13.98         52.52        33.60 o                         
  26   2   6         10.38        -10.90        25.53 o                         
 -25   3   6         17.84          1.48        20.61 o                         
 -23   3   6         16.29         11.98        27.63 o                         
 -21   3   6        385.84        296.46        37.35 o                         
 -19   3   6        163.52        222.77        51.59 o                         
 -17   3   6        381.44        560.00       117.31 o                         
 -15   3   6       1445.62       1284.99        97.78 o                         
 -13   3   6       2568.47       2151.07        44.74 o                         
 -11   3   6       2344.66       2123.48        74.74 o                         
  -9   3   6       1285.06       1290.34        52.41 o                         
  -7   3   6       2448.98       2953.63        51.12 o                         
  -5   3   6        208.07        277.97        31.84 o                         
  -3   3   6       1525.96       1558.94        36.17 o                         
  -1   3   6        323.48        336.09        58.19 o                         
   1   3   6         72.94         67.36        73.29 o                         
   3   3   6         71.06         71.74        19.38 o                         
   5   3   6        531.36        477.40        30.26 o                         
   7   3   6       3404.16       3363.77        62.10 o                         
   9   3   6       2682.34       2482.37        46.67 o                         
  11   3   6        301.25        234.17        31.00 o                         
  13   3   6        143.28        123.39        42.21 o                         
  15   3   6       1904.38       1667.97        60.19 o                         
  17   3   6       1075.75        592.62        48.63 o                         
  19   3   6         93.85        347.12       155.87 o                         
  21   3   6         65.92         38.69        51.76 o                         
  23   3   6        197.12        206.88        35.78 o                         
  25   3   6         43.65         74.01        19.65 o                         
 -24   4   6        175.94        143.62        22.04 o                         
 -22   4   6          0.14        -23.67        25.05 o                         
 -20   4   6         74.14         98.78        30.72 o                         
 -18   4   6         40.51         30.84        34.91 o                         
 -16   4   6         99.32         37.20        66.91 o                         
 -14   4   6        337.39        373.01       109.85 o                         
 -12   4   6        277.74        282.76        62.11 o                         
 -10   4   6       1765.16       1765.97        82.18 o                         
  -8   4   6        188.66        292.20        42.63 o                         
  -6   4   6         34.33         29.01        26.21 o                         
  -4   4   6        190.63        178.09        25.82 o                         
  -2   4   6        545.06        460.54        34.12 o                         
   0   4   6        489.84        495.03        18.32 o                         
   2   4   6        210.23        248.27        16.50 o                         
   4   4   6        616.94        587.26        19.04 o                         
   6   4   6        252.41        322.23        21.85 o                         
   8   4   6       2921.33       3021.82        51.63 o                         
  10   4   6          5.81          9.89        31.15 o                         
  12   4   6        580.49        407.28        55.32 o                         
  14   4   6        454.51        323.85        83.71 o                         
  16   4   6         19.47         25.61        29.60 o                         
  18   4   6         79.73        157.50        32.94 o                         
  20   4   6          0.72        241.06       141.60 o                         
  22   4   6        148.70        169.00        52.91 o                         
  24   4   6          1.84          5.74        25.01 o                         
 -23   5   6        269.45        225.99        28.41 o                         
 -21   5   6        333.30        409.40        50.42 o                         
 -19   5   6        186.64        136.82        40.04 o                         
 -17   5   6         22.99         65.10        45.21 o                         
 -15   5   6       1934.66       1838.35        48.24 o                         
 -13   5   6       1305.73       1061.70       153.54 o                         
 -11   5   6       1911.46       2090.64        52.25 o                         
  -9   5   6       2858.66       3264.62        83.07 o                         
  -7   5   6        415.98        433.79        43.48 o                         
  -5   5   6        279.18        377.18        47.88 o                         
  -3   5   6        389.19        339.55        23.80 o                         
  -1   5   6        748.08        710.21        21.41 o                         
   1   5   6       3556.88       3623.38        34.52 o                         
   3   5   6        733.52        708.93        20.47 o                         
   5   5   6         29.70         40.50        20.90 o                         
   7   5   6       3272.55       3236.09        40.87 o                         
   9   5   6       3281.44       3414.73        56.91 o                         
  11   5   6         71.77         52.26        86.42 o                         
  13   5   6       1091.38       1004.68        99.79 o                         
  15   5   6       1096.86        919.56       131.33 o                         
  17   5   6        373.84        334.11        42.06 o                         
  19   5   6        950.83       1325.54       139.11 o                         
  21   5   6         12.67         52.41        39.45 o                         
  23   5   6         44.54         63.04        17.57 o                         
 -22   6   6        103.71        131.04        21.01 o                         
 -20   6   6         59.24        105.76        42.80 o                         
 -18   6   6        250.23        156.55       136.32 o                         
 -16   6   6        406.43        392.57       156.47 o                         
 -14   6   6       1305.74       1174.75       349.06 o                         
 -12   6   6       5197.88       5242.67        90.41 o                         
 -10   6   6       3265.19       2967.91        75.72 o                         
  -8   6   6       2164.19       2176.19        54.03 o                         
  -6   6   6       1790.47       1980.61        41.49 o                         
  -4   6   6        331.68        420.95        30.02 o                         
  -2   6   6        258.21        243.25        21.34 o                         
   0   6   6         50.64         66.57        20.00 o                         
   2   6   6        147.02        197.65        19.65 o                         
   4   6   6        751.22        751.97        26.04 o                         
   6   6   6       2031.19       2119.24        87.90 o                         
   8   6   6       1971.76       2067.55        45.74 o                         
  10   6   6       4093.18       3949.62        69.60 o                         
  12   6   6       1822.21       1897.44        55.30 o                         
  14   6   6        936.45        878.83       126.55 o                         
  16   6   6       1469.97        740.47       220.61 o                         
  18   6   6         59.64        139.85        26.79 o                         
  20   6   6         94.07        107.55        24.86 o                         
  22   6   6         19.21         96.92        74.35 o                         
 -21   7   6         85.00        127.05        45.30 o                         
 -19   7   6         52.92         17.01        17.89 o                         
 -17   7   6        212.65        256.50        70.56 o                         
 -15   7   6          1.94         32.88        51.93 o                         
 -13   7   6         85.71        153.52        36.44 o                         
 -11   7   6         18.99         26.95        72.24 o                         
  -9   7   6          6.38         24.38        72.07 o                         
  -7   7   6         48.91        124.08        83.46 o                         
  -5   7   6        299.39        327.05        32.25 o                         
  -3   7   6          2.13         58.72        29.61 o                         
  -1   7   6        711.84        753.49        28.18 o                         
   1   7   6        450.59        424.40        25.08 o                         
   3   7   6        190.63        197.38        22.47 o                         
   5   7   6        153.90        121.04        24.24 o                         
   7   7   6          0.55         31.42        26.59 o                         
   9   7   6          5.85         26.54        39.99 o                         
  11   7   6          2.32        -22.52        45.13 o                         
  13   7   6        124.95        259.49        88.81 o                         
  15   7   6         56.16         -9.35        30.16 o                         
  17   7   6        238.67        292.63        31.17 o                         
  19   7   6          3.36        519.36       277.35 o                         
  21   7   6          6.73         62.26        23.87 o                         
 -18   8   6         30.98         24.59        18.66 o                         
 -16   8   6         57.58         62.45        22.47 o                         
 -14   8   6        166.08        173.91        37.04 o                         
 -12   8   6        287.12        254.08        54.48 o                         
 -10   8   6        182.18        149.26        53.36 o                         
  -8   8   6        337.39        347.67        41.90 o                         
  -6   8   6         80.09        260.07        84.03 o                         
  -4   8   6         37.11         28.00        32.60 o                         
  -2   8   6        120.92        136.21        31.18 o                         
   0   8   6        162.49        169.72        29.70 o                         
   2   8   6        213.25        222.56        28.88 o                         
   4   8   6        328.39        368.70        25.48 o                         
   6   8   6         54.25         81.30        28.42 o                         
   8   8   6         60.75         63.39        29.22 o                         
  10   8   6         97.95        152.09        67.02 o                         
  12   8   6         55.15        141.14        62.40 o                         
  14   8   6        123.38         19.51        38.32 o                         
  16   8   6        311.80        410.16        88.84 o                         
  18   8   6         40.81         87.32        18.54 o                         
 -15   9   6        454.93        463.41        41.22 o                         
 -13   9   6        742.08        295.64       186.64 o                         
 -11   9   6       1602.50       1747.45       203.44 o                         
  -9   9   6       1735.80       1773.03       255.55 o                         
  -7   9   6        214.41        224.76        34.55 o                         
  -5   9   6         36.01         52.17        47.12 o                         
  -3   9   6        120.61        301.86        71.65 o                         
  -1   9   6        867.84       1038.12        95.04 o                         
   1   9   6         19.58         33.89        35.25 o                         
   3   9   6         93.61        449.03       236.63 o                         
   5   9   6         24.69         35.01        49.61 o                         
   7   9   6        801.93        845.22        84.90 o                         
   9   9   6        862.14        763.08        79.80 o                         
  11   9   6        964.10        597.40        45.45 o                         
  13   9   6       2007.25        886.75        48.44 o                         
  15   9   6        172.24        246.87        23.27 o                         
 -12  10   6         39.82         87.81        36.47 o                         
 -10  10   6         53.80        122.29        51.46 o                         
  -8  10   6         16.99         -3.49        37.92 o                         
  -6  10   6          9.60         -8.46        27.61 o                         
  -4  10   6        176.73        366.67        33.04 o                         
  -2  10   6         96.43        114.36        27.82 o                         
   0  10   6        146.39        370.66        60.18 o                         
   2  10   6        496.00        709.17       117.30 o                         
   4  10   6         34.87        248.68       154.57 o                         
   6  10   6          4.81        149.79        39.60 o                         
   8  10   6         13.16        141.24        53.05 o                         
  10  10   6         40.95        181.85       172.14 o                         
  12  10   6         12.37          7.95        18.62 o                         
  -7  11   6        424.90        379.68        34.56 o                         
  -5  11   6         83.19         78.78        22.64 o                         
  -3  11   6         37.99         80.60        27.67 o                         
  -1  11   6        498.63        774.57        48.05 o                         
   1  11   6        639.64        891.94        37.22 o                         
   3  11   6        254.07        395.71        27.34 o                         
   5  11   6        293.27        358.26        29.96 o                         
   7  11   6        100.59         45.34        47.12 o                         
 -23   1   7         72.04        116.30        21.77 o                         
 -21   1   7        193.46        130.59        27.92 o                         
 -19   1   7         27.02        -67.06        67.06 o                         
 -17   1   7         58.75        182.22        32.73 o                         
 -15   1   7        233.86        282.38        39.85 o                         
 -13   1   7         42.52        200.81        45.23 o                         
 -11   1   7       2872.02       3359.45        70.10 o                         
  -9   1   7       2866.87       3170.71        70.67 o                         
  -7   1   7       2034.93       2148.63        56.45 o                         
  -5   1   7       1934.09       2176.60        49.61 o                         
  -3   1   7        925.45        973.67        45.92 o                         
  -1   1   7       2945.76       3066.29        67.47 o                         
   1   1   7       1633.05       1700.05        30.07 o                         
   3   1   7         90.79         97.11        21.12 o                         
   5   1   7         32.43         26.85        21.52 o                         
   7   1   7        520.72        545.09        25.64 o                         
   9   1   7        157.58        174.59        58.86 o                         
  11   1   7       1959.46       1822.44        52.41 o                         
  13   1   7       2440.68       2220.87       377.29 o                         
  15   1   7       1120.86        922.49        44.70 o                         
  17   1   7       1641.37       1224.82        49.85 o                         
  19   1   7        480.11        244.69        39.86 o                         
  21   1   7        186.64        239.54       153.01 o                         
  23   1   7        300.42        378.24        62.95 o                         
 -22   2   7         53.09         66.61        26.06 o                         
 -20   2   7         25.49         83.28        31.08 o                         
 -18   2   7        321.10        330.97        71.92 o                         
 -16   2   7        127.22        271.74        35.70 o                         
 -14   2   7        152.06        145.74        66.61 o                         
 -12   2   7         44.33         96.67        54.37 o                         
 -10   2   7       1069.62        964.40        62.56 o                         
  -8   2   7       3455.62       3715.09        82.96 o                         
  -6   2   7        934.59        926.19        44.19 o                         
  -4   2   7       1140.81       1140.03        45.97 o                         
  -2   2   7       3178.27       3383.26       111.43 o                         
   0   2   7         55.48         46.53        26.56 o                         
   2   2   7        286.97        318.58        21.98 o                         
   4   2   7        348.54        425.38        24.09 o                         
   6   2   7        314.87        273.96        23.98 o                         
   8   2   7         80.26         93.41        30.72 o                         
  10   2   7         39.70         26.73        62.55 o                         
  12   2   7        131.24        -52.40        52.40 o                         
  14   2   7       3626.39       2385.60       113.44 o                         
  16   2   7       2067.77       1907.19        87.57 o                         
  18   2   7        237.72        700.01       106.43 o                         
  20   2   7        477.17        734.57        31.53 o                         
  22   2   7         41.11        105.87        31.17 o                         
 -23   3   7        176.18        129.20        30.30 o                         
 -21   3   7         46.94         42.38        41.55 o                         
 -19   3   7        155.88        103.69        42.79 o                         
 -17   3   7          3.83         47.75        39.92 o                         
 -15   3   7         46.98         41.62        25.19 o                         
 -13   3   7        191.52        291.85        46.42 o                         
 -11   3   7         61.70          4.77        57.35 o                         
  -9   3   7         98.44         72.25        49.16 o                         
  -7   3   7          8.48         -5.84        40.93 o                         
  -5   3   7        117.05        171.76        39.85 o                         
  -3   3   7        454.02        471.50        41.39 o                         
  -1   3   7         37.99         41.68        27.31 o                         
   1   3   7         31.36         43.60        26.86 o                         
   3   3   7        571.25        576.57        25.28 o                         
   5   3   7         44.21         82.87        23.63 o                         
   7   3   7          3.51        -22.15        22.15 o                         
   9   3   7        300.49        234.96        33.17 o                         
  11   3   7         11.13        410.73        52.52 o                         
  13   3   7         38.76        165.62        71.41 o                         
  15   3   7        150.18         29.81        71.35 o                         
  17   3   7         31.76        308.21        93.61 o                         
  19   3   7         15.47        471.42       274.75 o                         
  21   3   7         88.30        139.60        46.26 o                         
  23   3   7         12.92        129.77        27.29 o                         
 -22   4   7        104.99        142.54        31.22 o                         
 -20   4   7        138.06         74.56        35.97 o                         
 -18   4   7         37.46        153.29        32.29 o                         
 -16   4   7         38.13         43.50        25.79 o                         
 -14   4   7         23.61         21.58        36.16 o                         
 -12   4   7        368.58        442.74        38.53 o                         
 -10   4   7       1467.55       1636.97        72.94 o                         
  -8   4   7       1093.90       1185.57        82.62 o                         
  -6   4   7       1097.13       1168.95       132.03 o                         
  -4   4   7       2370.77       2247.80        54.13 o                         
  -2   4   7       2692.58       2519.44       149.44 o                         
   0   4   7       1149.44       1111.43        35.39 o                         
   2   4   7         40.40         73.81        20.30 o                         
   4   4   7         43.74         69.17        19.35 o                         
   6   4   7        619.42        652.10        37.41 o                         
   8   4   7         44.95         14.23        24.89 o                         
  10   4   7        357.11        358.01        56.94 o                         
  12   4   7       1531.98       1687.56        98.15 o                         
  14   4   7       1596.57        724.23        65.16 o                         
  16   4   7       1122.27       1172.91        99.67 o                         
  18   4   7       1504.27       2120.03       220.12 o                         
  20   4   7         85.97        159.23        73.67 o                         
  22   4   7         95.78        229.99        30.17 o                         
 -21   5   7         60.09         78.49        25.30 o                         
 -19   5   7         66.22        145.22        77.85 o                         
 -17   5   7        281.23        210.90        34.07 o                         
 -15   5   7         73.55         52.61        36.37 o                         
 -13   5   7         82.89         89.80        37.69 o                         
 -11   5   7        874.89        754.47       110.89 o                         
  -9   5   7       1985.45       2155.63        97.58 o                         
  -7   5   7       1637.16       1661.23        44.84 o                         
  -5   5   7        744.43        681.83        51.38 o                         
  -3   5   7        915.71        885.24        80.12 o                         
  -1   5   7        886.20        770.55        29.55 o                         
   1   5   7         40.26         38.01        22.42 o                         
   3   5   7         18.94         31.92        21.61 o                         
   5   5   7         39.41         74.15        22.49 o                         
   7   5   7        118.02        136.04        25.88 o                         
   9   5   7         37.32         27.68        40.36 o                         
  11   5   7        590.94        583.52        93.27 o                         
  13   5   7       1199.98       1054.00       174.09 o                         
  15   5   7        819.03        459.17        44.99 o                         
  17   5   7       1092.07       1260.42       141.63 o                         
  19   5   7        183.97        518.65       115.41 o                         
  21   5   7         52.46         82.78        18.63 o                         
 -20   6   7         21.19         23.49        22.49 o                         
 -18   6   7         83.76        158.82        57.14 o                         
 -16   6   7        314.35        248.52        32.40 o                         
 -14   6   7         88.68        150.35        31.01 o                         
 -12   6   7        332.32        253.51        56.82 o                         
 -10   6   7        176.63        -11.39        68.69 o                         
  -8   6   7         77.70        -10.68        53.60 o                         
  -6   6   7         20.44         22.67        38.73 o                         
  -4   6   7        159.03        156.42        35.02 o                         
  -2   6   7        654.71        736.68        42.93 o                         
   0   6   7        737.22        712.85        50.63 o                         
   2   6   7         30.79         58.69        23.25 o                         
   4   6   7         47.67         75.83        22.78 o                         
   6   6   7        865.92        884.03        28.05 o                         
   8   6   7         13.80         15.07        38.96 o                         
  10   6   7         16.58        198.76       119.61 o                         
  12   6   7         74.43         71.79        35.22 o                         
  14   6   7         47.85         55.86        62.69 o                         
  16   6   7        177.01        348.91        42.95 o                         
  18   6   7         16.15         66.72        27.10 o                         
 -17   7   7         82.89        168.89        62.11 o                         
 -15   7   7         26.32         38.16        24.50 o                         
 -13   7   7        249.92        215.11        42.80 o                         
 -11   7   7        175.90        157.07        58.27 o                         
  -9   7   7        932.22        841.17        67.01 o                         
  -7   7   7        834.86        942.83        65.49 o                         
  -5   7   7        474.47        453.33        56.18 o                         
  -3   7   7       1966.92       2240.16       174.62 o                         
  -1   7   7        631.39        785.96        96.55 o                         
   1   7   7         34.09         56.14        27.46 o                         
   3   7   7        170.95        230.34        26.18 o                         
   5   7   7         24.14         43.23        22.14 o                         
   7   7   7         68.62         83.25        26.84 o                         
   9   7   7        174.76        185.75        57.42 o                         
  11   7   7         97.02        172.29        40.48 o                         
  13   7   7        621.91        545.66       134.90 o                         
  15   7   7       1391.27       1179.21       160.30 o                         
  17   7   7        323.67        508.87       143.79 o                         
 -14   8   7        123.65         78.50        26.24 o                         
 -12   8   7         21.21         26.23        40.20 o                         
 -10   8   7        203.07        256.49        62.83 o                         
  -8   8   7        393.52        184.22        38.64 o                         
  -6   8   7        925.53        894.13        96.82 o                         
  -4   8   7        271.59        355.54        37.67 o                         
  -2   8   7         13.50         27.46        33.10 o                         
   0   8   7        150.95        190.07        32.45 o                         
   2   8   7          2.51         17.17        28.62 o                         
   4   8   7        225.52        227.12        28.47 o                         
   6   8   7        156.07        198.08        36.55 o                         
   8   8   7        279.91        269.90        57.64 o                         
  10   8   7          5.58         67.06        33.45 o                         
  12   8   7        534.98        526.33       138.83 o                         
  14   8   7         29.38        123.89        37.13 o                         
 -11   9   7         53.21        132.95        40.79 o                         
  -9   9   7         50.55        157.14        52.71 o                         
  -7   9   7         59.03         27.03        55.27 o                         
  -5   9   7        154.80        114.68        41.92 o                         
  -3   9   7        164.57        157.90        50.35 o                         
  -1   9   7        133.43        411.61        47.07 o                         
   1   9   7        293.96        510.37       110.33 o                         
   3   9   7         96.58        117.95        40.16 o                         
   5   9   7        161.13        204.24        37.41 o                         
   7   9   7        159.23         47.46        62.05 o                         
   9   9   7         12.44         55.36        62.83 o                         
  11   9   7         11.18        172.85        61.91 o                         
  -6  10   7        464.13        431.91        48.27 o                         
  -4  10   7        368.27        426.33        40.57 o                         
  -2  10   7        452.84        668.82       102.10 o                         
   0  10   7        376.90        482.79        79.20 o                         
   2  10   7         52.52         67.69        32.69 o                         
   4  10   7         23.70         28.25        81.03 o                         
   6  10   7         24.39         15.27        54.23 o                         
 -20   0   8       1061.02        883.32        42.33 o                         
 -18   0   8        589.18        623.06        61.00 o                         
 -16   0   8         58.59        245.67        39.33 o                         
 -14   0   8         31.67         15.73        47.76 o                         
 -12   0   8        247.63        115.21        64.86 o                         
 -10   0   8        298.91        142.26        79.87 o                         
  -8   0   8         34.98          4.87        60.26 o                         
  -6   0   8        781.18        815.42        62.48 o                         
  -4   0   8       1240.00       1260.08        63.45 o                         
  -2   0   8       7142.57       6855.29       100.63 o                         
   0   0   8       9612.05       9363.40       114.31 o                         
   2   0   8       5141.03       4901.11        87.91 o                         
   4   0   8       1534.51       1393.31        54.28 o                         
   6   0   8        330.93        352.11        51.50 o                         
   8   0   8         51.37         69.33        45.10 o                         
  10   0   8        537.57        402.62        63.22 o                         
  14   0   8         37.89        -60.29        68.23 o                         
  16   0   8        532.43        534.24        55.51 o                         
  18   0   8        403.46        831.50       119.63 o                         
  20   0   8       1199.74       1336.67        45.16 o                         
 -21   1   8         56.76         86.16        25.14 o                         
 -19   1   8         11.88         15.27        37.95 o                         
 -17   1   8         54.58         63.10        29.62 o                         
 -15   1   8         75.87        112.24        83.97 o                         
 -13   1   8          7.71         41.36        50.77 o                         
 -11   1   8         10.28        -38.04        68.42 o                         
  -7   1   8         28.20        -41.88        42.71 o                         
  -5   1   8        486.77        509.45        32.95 o                         
  -3   1   8        773.85        830.15        33.95 o                         
  -1   1   8         63.36        105.51        27.48 o                         
   1   1   8        401.58        489.60        30.40 o                         
   3   1   8        445.34        413.47        28.91 o                         
   5   1   8         10.79         46.91        25.07 o                         
   7   1   8        128.63        149.13        27.57 o                         
   9   1   8          9.30        -17.52        46.07 o                         
  11   1   8          9.80         -1.11        50.47 o                         
  13   1   8        344.65        278.22        42.66 o                         
  15   1   8         13.55        -59.62        59.62 o                         
  17   1   8         38.98        266.22        49.61 o                         
  19   1   8        162.74        261.81        75.03 o                         
 -20   2   8        254.81        272.96        53.06 o                         
 -18   2   8         25.28         42.17        39.79 o                         
 -16   2   8         37.62         87.58        29.57 o                         
 -14   2   8         60.75         23.77        62.51 o                         
 -12   2   8         11.79         77.24        55.60 o                         
 -10   2   8         13.03         24.68        77.22 o                         
  -8   2   8         37.15        -10.90        60.33 o                         
  -6   2   8         39.12         -9.64        44.54 o                         
  -4   2   8        297.45        322.54        42.66 o                         
  -2   2   8        144.51        208.63        39.91 o                         
   0   2   8        764.22        801.61        42.12 o                         
   2   2   8        917.30        973.81        44.00 o                         
   4   2   8         24.10         41.53        25.08 o                         
   6   2   8        110.19        117.43        27.42 o                         
   8   2   8         44.42         17.91        29.14 o                         
  10   2   8         68.45        -13.38        46.73 o                         
  12   2   8         63.03         50.49        68.46 o                         
  14   2   8         70.73        116.94        49.56 o                         
  16   2   8         11.54        -22.98        27.97 o                         
  18   2   8         66.31        395.99        30.20 o                         
  20   2   8        206.71        275.24        21.66 o                         
 -19   3   8        193.55        181.91        65.79 o                         
 -17   3   8        116.47        156.83        23.28 o                         
 -15   3   8         37.94         -2.68        23.53 o                         
 -13   3   8         48.86         81.21        34.48 o                         
 -11   3   8        198.90        240.33        53.37 o                         
  -9   3   8        733.90        944.14        67.44 o                         
  -7   3   8        249.29        147.43        95.95 o                         
  -5   3   8       1534.77       1585.63        57.33 o                         
  -3   3   8       2525.75       2609.33        73.31 o                         
  -1   3   8       1249.66       1176.03        73.91 o                         
   1   3   8       1994.82       1907.46        52.87 o                         
   3   3   8       1260.55       1298.02        32.09 o                         
   5   3   8         69.52        118.51        34.67 o                         
   7   3   8        123.90        128.59        28.12 o                         
   9   3   8        455.92        343.28        33.96 o                         
  11   3   8        222.45        168.51        56.32 o                         
  13   3   8         39.84        -43.98        43.98 o                         
  15   3   8         28.21        126.65       148.19 o                         
  17   3   8        198.95        335.16       117.94 o                         
  19   3   8        467.92        609.94        25.42 o                         
 -18   4   8         30.46         87.38        46.90 o                         
 -16   4   8         87.32        108.90        24.36 o                         
 -14   4   8         35.56         49.35        29.57 o                         
 -12   4   8         13.19         79.64        31.07 o                         
 -10   4   8         48.13        126.61        51.69 o                         
  -8   4   8         30.00        143.65        64.90 o                         
  -6   4   8          3.58         -3.98        41.09 o                         
  -4   4   8         46.39         32.44        37.27 o                         
  -2   4   8        840.37        802.00        71.20 o                         
   0   4   8        529.48        513.23        32.80 o                         
   2   4   8        155.02        164.89        30.57 o                         
   4   4   8        143.53        194.78        35.70 o                         
   6   4   8        129.56        186.68        40.33 o                         
   8   4   8         84.56          4.08        47.26 o                         
  10   4   8          1.76        110.71        45.61 o                         
  12   4   8         37.17        -30.31        56.51 o                         
  14   4   8          0.88         28.01        49.91 o                         
  16   4   8         54.24        209.73        48.23 o                         
  18   4   8          5.82          1.80        36.56 o                         
 -15   5   8         61.77         79.68        26.52 o                         
 -13   5   8        221.60        219.18        25.76 o                         
 -11   5   8         23.84         24.13        58.02 o                         
  -9   5   8        127.38         22.98       102.98 o                         
  -7   5   8        193.52         43.76        60.23 o                         
  -5   5   8        896.33       1028.81        40.00 o                         
  -3   5   8       1133.75       1205.60        82.93 o                         
  -1   5   8       1548.25       1398.24        61.18 o                         
   1   5   8        620.49        599.40        31.62 o                         
   3   5   8       1119.50       1216.83        38.80 o                         
   5   5   8       1237.27       1485.02        43.42 o                         
   7   5   8         63.74         24.38        49.60 o                         
   9   5   8         25.83         35.86       131.86 o                         
  11   5   8        359.57        328.94        84.69 o                         
  13   5   8         28.37        270.98        41.18 o                         
  15   5   8        338.81        492.56       213.95 o                         
  17   5   8        281.89        239.73        25.83 o                         
 -14   6   8         36.88        123.60        75.41 o                         
 -12   6   8          8.16         30.85        42.29 o                         
 -10   6   8         27.39         -9.33        62.38 o                         
  -8   6   8         52.49        -41.66        41.66 o                         
  -6   6   8        205.55        102.89        37.95 o                         
  -4   6   8       1484.20       1750.34        76.35 o                         
  -2   6   8        883.99        902.36        36.68 o                         
   0   6   8       1487.71       1462.85        41.44 o                         
   2   6   8       1762.76       1980.77        88.96 o                         
   4   6   8        250.93        289.36        31.64 o                         
   6   6   8         41.47         98.19        53.73 o                         
   8   6   8         80.42        350.63       100.20 o                         
  10   6   8         10.24         -5.15        32.84 o                         
  12   6   8         49.43        -24.18        24.18 o                         
  14   6   8        269.48         19.04        35.74 o                         
 -11   7   8        114.89        156.50        44.05 o                         
  -9   7   8         73.67        129.02        61.36 o                         
  -7   7   8          8.63         36.58        72.04 o                         
  -5   7   8         23.90        -23.36        32.37 o                         
  -3   7   8         57.95         43.02        35.75 o                         
  -1   7   8        661.47        831.97        41.74 o                         
   1   7   8        543.81        598.19        29.29 o                         
   3   7   8          0.73         24.09        24.56 o                         
   5   7   8         18.65        -10.38        41.62 o                         
   7   7   8         29.49         -8.33        31.70 o                         
   9   7   8         70.15          8.79        29.71 o                         
  11   7   8        153.82        101.26        33.00 o                         
 -10   8   8        210.84        352.12        30.49 o                         
  -8   8   8         55.51         13.15        59.78 o                         
  -6   8   8        136.64         26.05        30.89 o                         
  -4   8   8        367.95        304.16        30.88 o                         
  -2   8   8        222.96        332.83        33.47 o                         
   0   8   8        310.48        423.92        27.35 o                         
   2   8   8        414.95        589.05        32.66 o                         
   4   8   8        101.04        193.09        28.27 o                         
   6   8   8         35.89         56.21        32.91 o                         
   8   8   8         37.46        693.44       453.79 o                         
  -3   9   8        199.88        227.65        42.03 o                         
  -1   9   8        694.35        848.78        49.42 o                         
   1   9   8        382.98        506.39        43.66 o                         
 -17   1   9        700.79        481.37        30.90 o                         
 -15   1   9       1158.92       1033.42        17.71 o                         
 -13   1   9        262.78        229.64        33.56 o                         
 -11   1   9         22.95         43.79        70.81 o                         
  -9   1   9         43.58         11.82       113.80 o                         
  -7   1   9         50.36        -49.20        54.99 o                         
  -5   1   9        231.55        224.25        38.09 o                         
  -3   1   9        124.87        119.92        26.79 o                         
  -1   1   9       1200.86       1280.05        33.15 o                         
   1   1   9        918.58        839.67        26.79 o                         
   3   1   9        446.34        406.29        28.68 o                         
   5   1   9        540.33        755.32        37.36 o                         
   7   1   9       1045.66       1308.26        42.52 o                         
   9   1   9       1161.65       1537.47        52.01 o                         
  11   1   9        178.57        149.77        29.40 o                         
  13   1   9         16.32        -13.99        39.05 o                         
 -16   2   9       1187.54        996.91       110.60 o                         
 -14   2   9        607.91        576.51        21.33 o                         
 -12   2   9         36.75         35.55        26.57 o                         
 -10   2   9        208.41        407.15        47.62 o                         
  -8   2   9        245.73        441.01       193.21 o                         
  -6   2   9         28.75         54.06        56.55 o                         
  -4   2   9         15.82         -2.35        33.71 o                         
  -2   2   9         22.25         12.78        31.06 o                         
   0   2   9        405.37        480.53        31.55 o                         
   2   2   9         85.97        104.80        37.47 o                         
   4   2   9        566.02        630.63        40.35 o                         
   6   2   9       1473.98       1954.68        44.00 o                         
   8   2   9        248.95        544.50        44.19 o                         
  10   2   9        284.45        482.76        30.99 o                         
  12   2   9         59.64         -4.60        30.33 o                         
  14   2   9        176.47         67.83        28.55 o                         
 -13   3   9          1.33         11.90        19.28 o                         
 -11   3   9         52.63        151.03        45.17 o                         
  -9   3   9         13.91        105.65        51.33 o                         
  -7   3   9         44.20        426.90       135.60 o                         
  -5   3   9          4.94         -9.67        35.43 o                         
  -3   3   9         12.18        -21.26        32.33 o                         
  -1   3   9         28.00         32.84        29.02 o                         
   1   3   9          8.81         27.43        27.78 o                         
   3   3   9         98.39        115.03        39.92 o                         
   5   3   9          8.34         72.18       103.76 o                         
   7   3   9         78.66        431.96       316.88 o                         
   9   3   9          3.72        165.11        52.60 o                         
  11   3   9         44.32        -10.39        49.14 o                         
  13   3   9         31.82         88.45        92.66 o                         
 -12   4   9         24.29          0.48        37.70 o                         
 -10   4   9        153.18         64.94       115.71 o                         
  -8   4   9         17.84        -39.50        74.95 o                         
  -6   4   9         13.30         84.14        53.21 o                         
  -4   4   9         24.13         14.93        32.51 o                         
  -2   4   9        210.83        248.51        30.63 o                         
   0   4   9        261.09        238.80        30.34 o                         
   2   4   9        933.79       1047.27        63.00 o                         
   4   4   9        972.25       1101.69        47.78 o                         
   6   4   9        378.57        688.55       308.89 o                         
   8   4   9        725.60        991.79       280.25 o                         
  10   4   9        290.78        230.72        89.33 o                         
  12   4   9         20.94        222.35        40.78 o                         
 -11   5   9          8.06         -0.09        39.78 o                         
  -9   5   9         18.26        -28.41        60.33 o                         
  -7   5   9         36.34        -60.71        60.71 o                         
  -5   5   9         54.53        -14.67        39.97 o                         
  -3   5   9          8.10         24.03        45.29 o                         
  -1   5   9        124.75        192.54        38.82 o                         
   1   5   9        304.99        347.77        29.12 o                         
   3   5   9        509.14        589.82        42.58 o                         
   5   5   9        491.60        592.31       103.40 o                         
   7   5   9        558.89        545.21        39.76 o                         
   9   5   9        286.53        206.77        65.63 o                         
 -10   6   9         67.31         65.04        38.95 o                         
  -8   6   9        184.79        312.14        58.64 o                         
  -6   6   9         92.83        129.67       111.82 o                         
  -4   6   9         39.50        -11.90        35.49 o                         
  -2   6   9          5.60          8.16        33.37 o                         
   0   6   9         24.67         60.53        29.75 o                         
   2   6   9        251.12        564.55       204.20 o                         
   4   6   9         12.45        102.98       112.45 o                         
   6   6   9         34.23        -13.87        33.58 o                         
  -5   7   9         14.90        -33.39        33.39 o                         
  -3   7   9         22.01         26.07        31.33 o                         
  -1   7   9        190.75        377.06        31.61 o                         
   1   7   9        308.80        436.61        45.93 o                         
   3   7   9        151.76        212.76        43.73 o                         
 -10   0  10       1322.36       1643.88       102.10 o                         
  -8   0  10        285.63        464.24        40.69 o                         
  -6   0  10        118.10        227.09        46.60 o                         
  -4   0  10        357.26        626.41       474.83 o                         
  -2   0  10         81.55         92.48        30.45 o                         
   0   0  10         12.21         45.93        32.99 o                         
   2   0  10         25.48         66.03        36.27 o                         
   4   0  10         94.01         73.14        37.02 o                         
   6   0  10        672.27        645.44        44.42 o                         
   8   0  10       1111.60       1016.45        47.55 o                         
  -9   1  10        120.57        173.94        24.89 o                         
  -7   1  10        210.36        416.58        44.44 o                         
  -5   1  10         12.96         48.99        41.35 o                         
  -3   1  10         23.62         24.56        40.61 o                         
  -1   1  10         80.94         95.76        20.05 o                         
   1   1  10        219.00        253.26        66.87 o                         
   3   1  10          3.82         11.81        24.00 o                         
   5   1  10        130.50        115.41        26.04 o                         
   7   1  10        153.10        108.53        25.64 o                         
   9   1  10        379.35        243.86        39.06 o                         
  -8   2  10         67.60        104.86        43.06 o                         
  -6   2  10          8.94         34.81        35.76 o                         
  -4   2  10         21.30         12.09        37.65 o                         
  -2   2  10          7.80         37.68        25.48 o                         
   0   2  10        114.38        179.99        30.71 o                         
   2   2  10        188.19        273.98        28.58 o                         
   4   2  10          8.81         12.52        28.79 o                         
   6   2  10        148.56        137.46        28.74 o                         
   8   2  10        209.70        110.92        40.41 o                         
  -7   3  10        232.86        191.98        35.95 o                         
  -5   3  10         61.82         23.62        28.15 o                         
  -3   3  10         20.14         30.02        28.64 o                         
  -1   3  10        211.86        314.36        28.54 o                         
   1   3  10        203.72        327.88        46.91 o                         
   3   3  10         17.39        143.80        80.99 o                         
   5   3  10         98.67        189.88        73.95 o                         
   7   3  10        312.26        300.11        45.34 o                         
  -4   4  10         12.49        -24.86        41.06 o                         
  -2   4  10        193.09        241.10        40.26 o                         
   0   4  10         36.75         29.62        36.86 o                         
   2   4  10         19.78        178.62        98.67 o                         
   4   4  10          0.45         69.46        34.90 o                         
                                                                                
